# Supplementary material for: Systematic Analysis of the Grafting-Related Glucanase-Encoding GH9 Family Genes in Pepper, Tomato and Tobacco
Source: Plants (Basel). 2022 Aug 11;11(16):2092. doi: 10.3390/plants11162092 (PMC9414958; doi:10.3390/plants11162092)
Supplement: Supplementary file 1 [file plants-11-02092-s001.zip › Table S1.xlsx]

## Sheet: Sheet1
Table S1. GH9 members of Pepper, Tomato and Tobacco
Gene name	Gene ID	Chromosome/Scaffold	Start	End	DNA length (bp)	Protein length (aa)	Exon Number
CaGH9B1	CA00g44390	0	NA	NA	NA	508	7
CaGH9B14	CA01g00260	1	390411	392538	2128	498	6
CaGH9C3	CA01g01150	1	1840034	1846400	6367	654	10
CaGH9B15	CA01g01910	1	2905233	2909770	4538	422	7
CaGH9B18	CA01g19750	1	159543502	159548995	5494	505	5
CaGH9C1	CA02g03690	2	52690920	52694758	3839	657	12
CaGH9B7	CA02g21640	2	156143734	156146616	2883	527	6
CaGH9B10	CA03g24990	3	231648258	231649720	1463	230	3
CaGH9B13	CA03g25000	3	231649742	231650976	1235	293	5
CaGH9A3	CA04g13080	4	181117760	181120897	3138	655	6
CaGH9B5	CA04g21610	4	219261890	219266467	4578	494	6
CaGH9B6	CA05g14130	5	203709177	203709635	459	153	1
CaGH9B17	CA05g14140	5	203709759	203710135	377	89	2
CaGH9B16	CA05g14920	5	213229829	213231358	1530	187	2
CaGH9B12	CA05g14930	5	213233643	213235518	1876	260	3
CaGH9B9	CA05g14950	5	213455435	213460833	5399	403	7
CaGH9A4	CA06g13780	6	200768754	200772309	3556	505	8
CaGH9B8	CA07g10510	7	175462846	175466762	3917	500	5
CaGH9B4	CA07g19780	7	228515744	228522313	6570	487	7
CaGH9A1	CA08g13510	8	134062894	134066128	3235	608	6
CaGH9C2	CA09g00030	9	492125	495913	3789	487	7
CaGH9B11	CA11g08000	11	59344469	59348191	3723	614	6
CaGH9B3	CA11g09950	11	110436037	110437875	1839	429	5
CaGH9A2a	CA12g04120	12	10145895	10150049	4155	461	5
CaGH9A2b	CA12g14570	12	195677311	195682611	5301	626	10
NbGH9B11	Niben101Ctg09466g00002.1	Niben101Ctg09466	1	956	956	232	2
NbGH9A3b	Niben101Scf00023g05010.1	Niben101Scf00023	490521	494606	4086	530	6
NbGH9B10	Niben101Scf00148g01009.1	Niben101Scf00148	138086	140433	2348	394	7
NbGH9B5	Niben101Scf00152g25013.1	Niben101Scf00152	2524668	2530007	5340	508	6
NbGH9A4	Niben101Scf00261g00005.1	Niben101Scf00261	67141	70026	2886	488	8
NbGH9B3	Niben101Scf01184g16001.1	Niben101Scf01184	1648292	1651765	3474	492	6
NbGH9C2	Niben101Scf01418g01002.1	Niben101Scf01418	151231	159478	8248	253	5
NbGH9C4	Niben101Scf01418g02009.1	Niben101Scf01418	216674	219593	2920	488	9
NbGH9A2b	Niben101Scf01435g00008.1	Niben101Scf01435	68767	71925	3159	483	6
NbGH9B13a	Niben101Scf01623g01025.1	Niben101Scf01623	181723	186942	5220	501	9
NbGH9C3	Niben101Scf02011g03011.1	Niben101Scf02011	329695	335410	5716	594	10
NbGH9A2a	Niben101Scf02405g02005.1	Niben101Scf02405	183753	193039	9287	625	6
NbGH9A1b	Niben101Scf02405g02019.1	Niben101Scf02405	194199	194414	216	71	1
NbGH9B13b	Niben101Scf02714g00005.1	Niben101Scf02714	48567	62073	13507	616	7
NbGH9C1	Niben101Scf03595g01001.1	Niben101Scf03595	134050	138278	4229	621	11
NbGH9B9	Niben101Scf03735g03010.1	Niben101Scf03735	320180	322124	1945	291	5
NbGH9B1	Niben101Scf03735g03012.1	Niben101Scf03735	322126	322484	359	99	2
NbGH9A1a	Niben101Scf03753g00018.1	Niben101Scf03753	14237	18699	4463	619	6
NbGH9C6	Niben101Scf04160g01002.1	Niben101Scf04160	129131	136164	7034	656	9
NbGH9B7b	Niben101Scf04481g00023.1	Niben101Scf04481	56121	60338	4218	631	6
NbGH9C5	Niben101Scf04567g01009.1	Niben101Scf04567	183580	188043	4464	593	10
NbGH9B18	Niben101Scf04664g01005.1	Niben101Scf04664	159507	168884	9378	482	4
NbGH9A3c	Niben101Scf04753g01003.1	Niben101Scf04753	113077	116026	2950	478	8
NbGH9A2c	Niben101Scf04963g04005.1	Niben101Scf04963	446682	451907	5226	714	7
NbGH9A2d	Niben101Scf05692g04001.1	Niben101Scf05692	405256	412597	7342	520	6
NbGH9B7a	Niben101Scf06267g03017.1	Niben101Scf06267	303540	306817	3278	421	4
NbGH9C7	Niben101Scf06529g06013.1	Niben101Scf06529	755680	760873	5194	601	10
NbGH9B17	Niben101Scf07850g04002.1	Niben101Scf07850	406044	413442	7399	587	9
NbGH9B8	Niben101Scf08133g00002.1	Niben101Scf08133	3115	8926	5812	495	5
NbGH9A2e	Niben101Scf08411g00019.1	Niben101Scf08411	143941	151445	7505	442	7
NbGH9B15	Niben101Scf09458g00004.1	Niben101Scf09458	47799	54547	6749	390	7
NbGH9A3a	Niben101Scf11110g00025.1	Niben101Scf11110	107988	109916	1929	407	7
NbGH9B6	Niben101Scf11588g00009.1	Niben101Scf11588	128585	133260	4676	221	3
NbGH9C8	Niben101Scf11588g00024.1	Niben101Scf11588	145460	153879	8420	624	9
NbGH9A2f	Niben101Scf11743g00009.1	Niben101Scf11743	67748	73710	5963	514	8
NbGH9B12	Niben101Scf12797g00006.1	Niben101Scf12797	22304	26834	4531	481	6
NbGH9A3d	Niben101Scf13118g00028.1	Niben101Scf13118	179534	182610	3077	496	8
NbGH9B14	Niben101Scf15227g00003.1	Niben101Scf15227	57395	58403	1009	196	4
NbGH9B4	Niben101Scf15227g00004.1	Niben101Scf15227	69299	71339	2041	336	9
NbGH9A2g	Niben101Scf20768g00031.1	Niben101Scf20768	100371	105578	5208	514	7
NbGH9A2h	Niben101Scf21401g00003.1	Niben101Scf21401	26898	32643	5746	487	4
NbGH9B16	Niben101Scf39319g00007.1	Niben101Scf39319	6476	7156	681	126	3
SlGH9A1a	Solyc01g102580.3.1	1	83630693	83634303	3611	618	6
SlGH9B18a	Solyc01g110340.4.1	1	89416554	89422703	6150	514	4
SlGH9C1	Solyc02g014220.3.1	2	14327346	14331131	3786	633	11
SlGH9B7	Solyc02g083980.3.1	2	45211713	45215998	4286	527	6
SlGH9B1	Solyc03g083820.3.1	3	48294863	48297090	2228	499	7
SlGH9B18b	Solyc03g097707.1.1	3	54608069	54610771	2703	142	4
SlGH9A3	Solyc04g064900.1.1	4	55392738	55393079	342	114	2
SlGH9B4	Solyc04g071410.2.1	4	56190587	56191117	531	111	2
SlGH9B5	Solyc04g081300.4.1	4	63307789	63313290	5502	489	7
SlGH9A1b	Solyc05g005080.3.1	5	127418	130434	3017	617	6
SlGH9B12	Solyc05g052530.3.1	5	62151668	62156176	4509	321	6
SlGH9A4	Solyc06g066120.3.1	6	39087035	39090249	3215	487	8
SlGH9B8a	Solyc07g049300.3.1	7	59469240	59473026	3787	504	5
SlGH9B8b	Solyc07g064870.3.1	7	66675032	66679822	4791	534	6
SlGH9C2	Solyc08g022050.2.1	8	33214143	33214860	718	179	3
SlGH9B15	Solyc08g081620.4.1	8	62731633	62735183	3551	526	8
SlGH9C3a	Solyc08g082250.3.1	8	63208306	63213617	5312	626	9
SlGH9B13b	Solyc08g083210.3.1	8	63893263	63895359	2097	498	6
SlGH9B17	Solyc09g010210.3.1	9	3629855	3635179	5325	490	7
SlGH9B13a	Solyc09g075360.4.1	9	63303962	63307397	3436	539	8
SlGH9A2	Solyc11g008820.2.1	11	3033061	3039808	6748	636	5
SlGH9B3	Solyc11g040340.3.1	11	36594510	36596677	2168	480	5
SlGH9C3c	Solyc12g055970.3.1	12	61546631	61549190	2560	463	7
SlGH9C3b	Solyc12g055980.1.1	12	61549298	61550577	1280	155	2
