# Supplementary material for: Systematic Analysis of the Grafting-Related Glucanase-Encoding GH9 Family Genes in Pepper, Tomato and Tobacco
Source: Plants (Basel). 2022 Aug 11;11(16):2092. doi: 10.3390/plants11162092 (PMC9414958; doi:10.3390/plants11162092)
Supplement: Supplementary file 1 [file plants-11-02092-s001.zip › Table S2.xlsx]

## Sheet: Table S2
Table S2. Cis-acting element of GH9 members
Gene name	Gene ID	element name	element sequence	function
CaGH9B14	CA01g00260	TC-rich repeats	GTTTTCTTAC	cis-acting element involved in defense and stress responsiveness
CaGH9B14	CA01g00260	TATC-box	TATCCCA	cis-acting element involved in gibberellin-responsiveness
CaGH9B14	CA01g00260	TCA-element	CCATCTTTTT	cis-acting element involved in salicylic acid responsiveness
CaGH9B14	CA01g00260	TCA-element	CCATCTTTTT	cis-acting element involved in salicylic acid responsiveness
CaGH9B14	CA01g00260	TCA-element	CCATCTTTTT	cis-acting element involved in salicylic acid responsiveness
CaGH9B14	CA01g00260	ABRE	CACGTG	cis-acting element involved in the abscisic acid responsiveness
CaGH9B14	CA01g00260	ABRE	ACGTG	cis-acting element involved in the abscisic acid responsiveness
CaGH9B14	CA01g00260	ABRE	ACGTG	cis-acting element involved in the abscisic acid responsiveness
CaGH9B14	CA01g00260	ARE	AAACCA	cis-acting regulatory element essential for the anaerobic induction
CaGH9B14	CA01g00260	ARE	AAACCA	cis-acting regulatory element essential for the anaerobic induction
CaGH9B14	CA01g00260	ARE	AAACCA	cis-acting regulatory element essential for the anaerobic induction
CaGH9B14	CA01g00260	G-Box	CACGTG	cis-acting regulatory element involved in light responsiveness
CaGH9B14	CA01g00260	G-box	CACGTG	cis-acting regulatory element involved in light responsiveness
CaGH9B14	CA01g00260	G-box	CACGTC	cis-acting regulatory element involved in light responsiveness
CaGH9B14	CA01g00260	CGTCA-motif	CGTCA	cis-acting regulatory element involved in the MeJA-responsiveness
CaGH9B14	CA01g00260	TGACG-motif	TGACG	cis-acting regulatory element involved in the MeJA-responsiveness
CaGH9B14	CA01g00260	O2-site	GATGATGTGG	cis-acting regulatory element involved in zein metabolism regulation
CaGH9B14	CA01g00260	CAAT-box	CCAAT	common cis-acting element in promoter and enhancer regions
CaGH9B14	CA01g00260	CAAT-box	CCCAATTT	common cis-acting element in promoter and enhancer regions
CaGH9B14	CA01g00260	CAAT-box	CCAAT	common cis-acting element in promoter and enhancer regions
CaGH9B14	CA01g00260	CAAT-box	CAAAT	common cis-acting element in promoter and enhancer regions
CaGH9B14	CA01g00260	CAAT-box	CCCAATTT	common cis-acting element in promoter and enhancer regions
CaGH9B14	CA01g00260	CAAT-box	CCAAT	common cis-acting element in promoter and enhancer regions
CaGH9B14	CA01g00260	CAAT-box	CAAAT	common cis-acting element in promoter and enhancer regions
CaGH9B14	CA01g00260	CAAT-box	CAAAT	common cis-acting element in promoter and enhancer regions
CaGH9B14	CA01g00260	CAAT-box	CAAAT	common cis-acting element in promoter and enhancer regions
CaGH9B14	CA01g00260	CAAT-box	CAAAT	common cis-acting element in promoter and enhancer regions
CaGH9B14	CA01g00260	CAAT-box	CAAAT	common cis-acting element in promoter and enhancer regions
CaGH9B14	CA01g00260	CAAT-box	CAAAT	common cis-acting element in promoter and enhancer regions
CaGH9B14	CA01g00260	CAAT-box	CAAAT	common cis-acting element in promoter and enhancer regions
CaGH9B14	CA01g00260	CAAT-box	CCAAT	common cis-acting element in promoter and enhancer regions
CaGH9B14	CA01g00260	CAAT-box	CAAAT	common cis-acting element in promoter and enhancer regions
CaGH9B14	CA01g00260	CAAT-box	CAACCAACTCC	common cis-acting element in promoter and enhancer regions
CaGH9B14	CA01g00260	CAAT-box	CCAAT	common cis-acting element in promoter and enhancer regions
CaGH9B14	CA01g00260	TATA-box	TATAAAA	core promoter element around -30 of transcription start
CaGH9B14	CA01g00260	TATA-box	TATAAA	core promoter element around -30 of transcription start
CaGH9B14	CA01g00260	TATA-box	TATATAA	core promoter element around -30 of transcription start
CaGH9B14	CA01g00260	TATA-box	TATATA	core promoter element around -30 of transcription start
CaGH9B14	CA01g00260	TATA-box	TATA	core promoter element around -30 of transcription start
CaGH9B14	CA01g00260	TATA-box	TATA	core promoter element around -30 of transcription start
CaGH9B14	CA01g00260	TATA-box	TATATA	core promoter element around -30 of transcription start
CaGH9B14	CA01g00260	TATA-box	ATATAT	core promoter element around -30 of transcription start
CaGH9B14	CA01g00260	TATA-box	TATATA	core promoter element around -30 of transcription start
CaGH9B14	CA01g00260	TATA-box	ATATAA	core promoter element around -30 of transcription start
CaGH9B14	CA01g00260	TATA-box	TATA	core promoter element around -30 of transcription start
CaGH9B14	CA01g00260	TATA-box	TATA	core promoter element around -30 of transcription start
CaGH9B14	CA01g00260	TATA-box	TATACA	core promoter element around -30 of transcription start
CaGH9B14	CA01g00260	TATA-box	TATATA	core promoter element around -30 of transcription start
CaGH9B14	CA01g00260	TATA-box	ATATAT	core promoter element around -30 of transcription start
CaGH9B14	CA01g00260	TATA-box	TATATA	core promoter element around -30 of transcription start
CaGH9B14	CA01g00260	TATA-box	ATATAT	core promoter element around -30 of transcription start
CaGH9B14	CA01g00260	TATA-box	TATATA	core promoter element around -30 of transcription start
CaGH9B14	CA01g00260	TATA-box	ATATAT	core promoter element around -30 of transcription start
CaGH9B14	CA01g00260	TATA-box	TATATA	core promoter element around -30 of transcription start
CaGH9B14	CA01g00260	TATA-box	TATA	core promoter element around -30 of transcription start
CaGH9B14	CA01g00260	TATA-box	TATAA	core promoter element around -30 of transcription start
CaGH9B14	CA01g00260	TATA-box	TATA	core promoter element around -30 of transcription start
CaGH9B14	CA01g00260	TATA-box	ATTATA	core promoter element around -30 of transcription start
CaGH9B14	CA01g00260	TATA-box	TATAA	core promoter element around -30 of transcription start
CaGH9B14	CA01g00260	TATA-box	TATA	core promoter element around -30 of transcription start
CaGH9B14	CA01g00260	TATA-box	ATTATA	core promoter element around -30 of transcription start
CaGH9B14	CA01g00260	TATA-box	TATAA	core promoter element around -30 of transcription start
CaGH9B14	CA01g00260	TATA-box	TATA	core promoter element around -30 of transcription start
CaGH9B14	CA01g00260	TATA-box	TACAAAA	core promoter element around -30 of transcription start
CaGH9B14	CA01g00260	TATA-box	TATA	core promoter element around -30 of transcription start
CaGH9B14	CA01g00260	TATA-box	TATA	core promoter element around -30 of transcription start
CaGH9B14	CA01g00260	TATA-box	ATATAA	core promoter element around -30 of transcription start
CaGH9B14	CA01g00260	TATA-box	TATA	core promoter element around -30 of transcription start
CaGH9B14	CA01g00260	TATA-box	TATAAAA	core promoter element around -30 of transcription start
CaGH9B14	CA01g00260	TATA-box	TATAAA	core promoter element around -30 of transcription start
CaGH9B14	CA01g00260	TATA-box	TATAA	core promoter element around -30 of transcription start
CaGH9B14	CA01g00260	TATA-box	TATA	core promoter element around -30 of transcription start
CaGH9B14	CA01g00260	TATA-box	TATAAATA	core promoter element around -30 of transcription start
CaGH9B14	CA01g00260	TATA-box	TATAAAT	core promoter element around -30 of transcription start
CaGH9B14	CA01g00260	TATA-box	TATAAA	core promoter element around -30 of transcription start
CaGH9B14	CA01g00260	TATA-box	TATAA	core promoter element around -30 of transcription start
CaGH9B14	CA01g00260	TATA-box	TATA	core promoter element around -30 of transcription start
CaGH9B14	CA01g00260	TATA-box	TACAAAA	core promoter element around -30 of transcription start
CaGH9B14	CA01g00260	TATA-box	TATATA	core promoter element around -30 of transcription start
CaGH9B14	CA01g00260	TATA-box	ATATAA	core promoter element around -30 of transcription start
CaGH9B14	CA01g00260	TATA-box	TATA	core promoter element around -30 of transcription start
CaGH9B14	CA01g00260	TATA-box	ATTATA	core promoter element around -30 of transcription start
CaGH9B14	CA01g00260	TATA-box	TATAA	core promoter element around -30 of transcription start
CaGH9B14	CA01g00260	TATA-box	TATA	core promoter element around -30 of transcription start
CaGH9B14	CA01g00260	TATA-box	TATA	core promoter element around -30 of transcription start
CaGH9B14	CA01g00260	TATA-box	ATTATA	core promoter element around -30 of transcription start
CaGH9B14	CA01g00260	TATA-box	TATAA	core promoter element around -30 of transcription start
CaGH9B14	CA01g00260	TATA-box	TATA	core promoter element around -30 of transcription start
CaGH9B14	CA01g00260	TATA-box	ATTATA	core promoter element around -30 of transcription start
CaGH9B14	CA01g00260	TATA-box	TATAA	core promoter element around -30 of transcription start
CaGH9B14	CA01g00260	TATA-box	TATA	core promoter element around -30 of transcription start
CaGH9B14	CA01g00260	TATA-box	ATTATA	core promoter element around -30 of transcription start
CaGH9B14	CA01g00260	TATA-box	TATAA	core promoter element around -30 of transcription start
CaGH9B14	CA01g00260	TATA-box	TATA	core promoter element around -30 of transcription start
CaGH9B14	CA01g00260	TATA-box	ATTATA	core promoter element around -30 of transcription start
CaGH9B14	CA01g00260	TATA-box	TATATAA	core promoter element around -30 of transcription start
CaGH9B14	CA01g00260	TATA-box	TATATA	core promoter element around -30 of transcription start
CaGH9B14	CA01g00260	TATA-box	ATATAA	core promoter element around -30 of transcription start
CaGH9B14	CA01g00260	TATA-box	TATA	core promoter element around -30 of transcription start
CaGH9B14	CA01g00260	TATA-box	TATA	core promoter element around -30 of transcription start
CaGH9B14	CA01g00260	TATA-box	TATATA	core promoter element around -30 of transcription start
CaGH9B14	CA01g00260	TATA-box	ATATAA	core promoter element around -30 of transcription start
CaGH9B14	CA01g00260	TATA-box	TATA	core promoter element around -30 of transcription start
CaGH9B14	CA01g00260	GT1-motif	GGTTAA	light responsive element
CaGH9B14	CA01g00260	MBS	CAACTG	MYB binding site involved in drought-inducibility
CaGH9B14	CA01g00260	GA-motif	ATAGATAA	part of a light responsive element
CaGH9B14	CA01g00260	AE-box	AGAAACTT	part of a module for light response
CaGH9C3	CA01g01150	TGA-element	AACGAC	auxin-responsive element
CaGH9C3	CA01g01150	CAAT-box	CAAAT	common cis-acting element in promoter and enhancer regions
CaGH9C3	CA01g01150	CAAT-box	CAAAT	common cis-acting element in promoter and enhancer regions
CaGH9C3	CA01g01150	CAAT-box	CAAAT	common cis-acting element in promoter and enhancer regions
CaGH9C3	CA01g01150	CAAT-box	CAAAT	common cis-acting element in promoter and enhancer regions
CaGH9C3	CA01g01150	CAAT-box	CAAAT	common cis-acting element in promoter and enhancer regions
CaGH9C3	CA01g01150	CAAT-box	CAAAT	common cis-acting element in promoter and enhancer regions
CaGH9C3	CA01g01150	CAAT-box	CAAAT	common cis-acting element in promoter and enhancer regions
CaGH9C3	CA01g01150	CAAT-box	CAAAT	common cis-acting element in promoter and enhancer regions
CaGH9C3	CA01g01150	CAAT-box	CAAAT	common cis-acting element in promoter and enhancer regions
CaGH9C3	CA01g01150	CAAT-box	CCAAT	common cis-acting element in promoter and enhancer regions
CaGH9C3	CA01g01150	CAAT-box	CAAAT	common cis-acting element in promoter and enhancer regions
CaGH9C3	CA01g01150	CAAT-box	CAAAT	common cis-acting element in promoter and enhancer regions
CaGH9C3	CA01g01150	CAAT-box	CAAAT	common cis-acting element in promoter and enhancer regions
CaGH9C3	CA01g01150	CAAT-box	CAAAT	common cis-acting element in promoter and enhancer regions
CaGH9C3	CA01g01150	CAAT-box	CAAAT	common cis-acting element in promoter and enhancer regions
CaGH9C3	CA01g01150	CAAT-box	CAAAT	common cis-acting element in promoter and enhancer regions
CaGH9C3	CA01g01150	CAAT-box	CAAAT	common cis-acting element in promoter and enhancer regions
CaGH9C3	CA01g01150	CAAT-box	CAAAT	common cis-acting element in promoter and enhancer regions
CaGH9C3	CA01g01150	CAAT-box	CCAAT	common cis-acting element in promoter and enhancer regions
CaGH9C3	CA01g01150	CAAT-box	CAAAT	common cis-acting element in promoter and enhancer regions
CaGH9C3	CA01g01150	CAAT-box	CAAAT	common cis-acting element in promoter and enhancer regions
CaGH9C3	CA01g01150	CAAT-box	CAAAT	common cis-acting element in promoter and enhancer regions
CaGH9C3	CA01g01150	CAAT-box	CAAAT	common cis-acting element in promoter and enhancer regions
CaGH9C3	CA01g01150	CAAT-box	TGCCAAC	common cis-acting element in promoter and enhancer regions
CaGH9C3	CA01g01150	CAAT-box	CAAAT	common cis-acting element in promoter and enhancer regions
CaGH9C3	CA01g01150	CAAT-box	CAAAT	common cis-acting element in promoter and enhancer regions
CaGH9C3	CA01g01150	TATA-box	TACAAAA	core promoter element around -30 of transcription start
CaGH9C3	CA01g01150	TATA-box	TATA	core promoter element around -30 of transcription start
CaGH9C3	CA01g01150	TATA-box	TATA	core promoter element around -30 of transcription start
CaGH9C3	CA01g01150	TATA-box	TATACA	core promoter element around -30 of transcription start
CaGH9C3	CA01g01150	TATA-box	TATA	core promoter element around -30 of transcription start
CaGH9C3	CA01g01150	TATA-box	ATATAA	core promoter element around -30 of transcription start
CaGH9C3	CA01g01150	TATA-box	TATA	core promoter element around -30 of transcription start
CaGH9C3	CA01g01150	TATA-box	ATATAT	core promoter element around -30 of transcription start
CaGH9C3	CA01g01150	TATA-box	TATA	core promoter element around -30 of transcription start
CaGH9C3	CA01g01150	TATA-box	ATATAT	core promoter element around -30 of transcription start
CaGH9C3	CA01g01150	TATA-box	TATATA	core promoter element around -30 of transcription start
CaGH9C3	CA01g01150	TATA-box	ATATAT	core promoter element around -30 of transcription start
CaGH9C3	CA01g01150	TATA-box	TATA	core promoter element around -30 of transcription start
CaGH9C3	CA01g01150	TATA-box	TACAAAA	core promoter element around -30 of transcription start
CaGH9C3	CA01g01150	TATA-box	TACATAAA	core promoter element around -30 of transcription start
CaGH9C3	CA01g01150	TATA-box	TATTTAAA	core promoter element around -30 of transcription start
CaGH9C3	CA01g01150	TATA-box	ATATAA	core promoter element around -30 of transcription start
CaGH9C3	CA01g01150	TATA-box	TATA	core promoter element around -30 of transcription start
CaGH9C3	CA01g01150	TATA-box	TATAAAA	core promoter element around -30 of transcription start
CaGH9C3	CA01g01150	TATA-box	TATAAA	core promoter element around -30 of transcription start
CaGH9C3	CA01g01150	TATA-box	TATATAA	core promoter element around -30 of transcription start
CaGH9C3	CA01g01150	TATA-box	TATATA	core promoter element around -30 of transcription start
CaGH9C3	CA01g01150	TATA-box	ATATAA	core promoter element around -30 of transcription start
CaGH9C3	CA01g01150	TATA-box	TATA	core promoter element around -30 of transcription start
CaGH9C3	CA01g01150	TATA-box	TATAAAA	core promoter element around -30 of transcription start
CaGH9C3	CA01g01150	TATA-box	TATAAA	core promoter element around -30 of transcription start
CaGH9C3	CA01g01150	TATA-box	TATAA	core promoter element around -30 of transcription start
CaGH9C3	CA01g01150	TATA-box	TATA	core promoter element around -30 of transcription start
CaGH9C3	CA01g01150	TATA-box	ATATAT	core promoter element around -30 of transcription start
CaGH9C3	CA01g01150	TATA-box	TATATA	core promoter element around -30 of transcription start
CaGH9C3	CA01g01150	TATA-box	TATA	core promoter element around -30 of transcription start
CaGH9C3	CA01g01150	TATA-box	TATA	core promoter element around -30 of transcription start
CaGH9C3	CA01g01150	TATA-box	TATA	core promoter element around -30 of transcription start
CaGH9C3	CA01g01150	TATA-box	TATA	core promoter element around -30 of transcription start
CaGH9C3	CA01g01150	GARE-motif	TCTGTTG	gibberellin-responsive element
CaGH9C3	CA01g01150	P-box	CCTTTTG	gibberellin-responsive element
CaGH9C3	CA01g01150	P-box	CCTTTTG	gibberellin-responsive element
CaGH9C3	CA01g01150	GT1-motif	GGTTAA	light responsive element
CaGH9C3	CA01g01150	GT1-motif	GGTTAA	light responsive element
CaGH9C3	CA01g01150	GT1-motif	GGTTAA	light responsive element
CaGH9C3	CA01g01150	GT1-motif	GGTTAA	light responsive element
CaGH9C3	CA01g01150	MRE	AACCTAA	MYB binding site involved in light responsiveness
CaGH9C3	CA01g01150	Box 4	ATTAAT	part of a conserved DNA module involved in light responsiveness
CaGH9C3	CA01g01150	Box 4	ATTAAT	part of a conserved DNA module involved in light responsiveness
CaGH9C3	CA01g01150	Box 4	ATTAAT	part of a conserved DNA module involved in light responsiveness
CaGH9C3	CA01g01150	Box 4	ATTAAT	part of a conserved DNA module involved in light responsiveness
CaGH9C3	CA01g01150	Box 4	ATTAAT	part of a conserved DNA module involved in light responsiveness
CaGH9C3	CA01g01150	Box 4	ATTAAT	part of a conserved DNA module involved in light responsiveness
CaGH9C3	CA01g01150	chs-CMA1a	TTACTTAA	part of a light responsive element
CaGH9C3	CA01g01150	I-box	gGATAAGGTG	part of a light responsive element
CaGH9C3	CA01g01150	AE-box	AGAAACAA	part of a module for light response
CaGH9B15	CA01g01910	TCA-element	TCAGAAGAGG	cis-acting element involved in salicylic acid responsiveness
CaGH9B15	CA01g01910	ABRE	ACGTG	cis-acting element involved in the abscisic acid responsiveness
CaGH9B15	CA01g01910	ARE	AAACCA	cis-acting regulatory element essential for the anaerobic induction
CaGH9B15	CA01g01910	ARE	AAACCA	cis-acting regulatory element essential for the anaerobic induction
CaGH9B15	CA01g01910	G-Box	CACGTT	cis-acting regulatory element involved in light responsiveness
CaGH9B15	CA01g01910	CAT-box	GCCACT	cis-acting regulatory element related to meristem expression
CaGH9B15	CA01g01910	CAAT-box	CAAAT	common cis-acting element in promoter and enhancer regions
CaGH9B15	CA01g01910	CAAT-box	CAAAT	common cis-acting element in promoter and enhancer regions
CaGH9B15	CA01g01910	CAAT-box	CCAAT	common cis-acting element in promoter and enhancer regions
CaGH9B15	CA01g01910	CAAT-box	CAAAT	common cis-acting element in promoter and enhancer regions
CaGH9B15	CA01g01910	CAAT-box	CAAAT	common cis-acting element in promoter and enhancer regions
CaGH9B15	CA01g01910	CAAT-box	CAAAT	common cis-acting element in promoter and enhancer regions
CaGH9B15	CA01g01910	CAAT-box	CCAAT	common cis-acting element in promoter and enhancer regions
CaGH9B15	CA01g01910	CAAT-box	CCCAATTT	common cis-acting element in promoter and enhancer regions
CaGH9B15	CA01g01910	CAAT-box	CCAAT	common cis-acting element in promoter and enhancer regions
CaGH9B15	CA01g01910	CAAT-box	CAAAT	common cis-acting element in promoter and enhancer regions
CaGH9B15	CA01g01910	CAAT-box	CAAAT	common cis-acting element in promoter and enhancer regions
CaGH9B15	CA01g01910	CAAT-box	CCAAT	common cis-acting element in promoter and enhancer regions
CaGH9B15	CA01g01910	CAAT-box	CAAAT	common cis-acting element in promoter and enhancer regions
CaGH9B15	CA01g01910	TATA-box	ccTATAAAaa	core promoter element around -30 of transcription start
CaGH9B15	CA01g01910	TATA-box	TATA	core promoter element around -30 of transcription start
CaGH9B15	CA01g01910	TATA-box	TATAA	core promoter element around -30 of transcription start
CaGH9B15	CA01g01910	TATA-box	TATA	core promoter element around -30 of transcription start
CaGH9B15	CA01g01910	TATA-box	ATTATA	core promoter element around -30 of transcription start
CaGH9B15	CA01g01910	TATA-box	TATAA	core promoter element around -30 of transcription start
CaGH9B15	CA01g01910	TATA-box	TATA	core promoter element around -30 of transcription start
CaGH9B15	CA01g01910	TATA-box	TATAA	core promoter element around -30 of transcription start
CaGH9B15	CA01g01910	TATA-box	TATA	core promoter element around -30 of transcription start
CaGH9B15	CA01g01910	TATA-box	ATATAA	core promoter element around -30 of transcription start
CaGH9B15	CA01g01910	TATA-box	TATA	core promoter element around -30 of transcription start
CaGH9B15	CA01g01910	TATA-box	TATA	core promoter element around -30 of transcription start
CaGH9B15	CA01g01910	TATA-box	TATATAA	core promoter element around -30 of transcription start
CaGH9B15	CA01g01910	TATA-box	TATATA	core promoter element around -30 of transcription start
CaGH9B15	CA01g01910	TATA-box	TATA	core promoter element around -30 of transcription start
CaGH9B15	CA01g01910	TATA-box	TATA	core promoter element around -30 of transcription start
CaGH9B15	CA01g01910	TATA-box	TATA	core promoter element around -30 of transcription start
CaGH9B15	CA01g01910	TATA-box	TATATAA	core promoter element around -30 of transcription start
CaGH9B15	CA01g01910	TATA-box	TATATA	core promoter element around -30 of transcription start
CaGH9B15	CA01g01910	TATA-box	TATA	core promoter element around -30 of transcription start
CaGH9B15	CA01g01910	TATA-box	ATATAA	core promoter element around -30 of transcription start
CaGH9B15	CA01g01910	TATA-box	TATA	core promoter element around -30 of transcription start
CaGH9B15	CA01g01910	TATA-box	ATTATA	core promoter element around -30 of transcription start
CaGH9B15	CA01g01910	TATA-box	TATAA	core promoter element around -30 of transcription start
CaGH9B15	CA01g01910	TATA-box	TATA	core promoter element around -30 of transcription start
CaGH9B15	CA01g01910	TATA-box	TATA	core promoter element around -30 of transcription start
CaGH9B15	CA01g01910	TATA-box	TATATA	core promoter element around -30 of transcription start
CaGH9B15	CA01g01910	TATA-box	ATATAT	core promoter element around -30 of transcription start
CaGH9B15	CA01g01910	TATA-box	TATATA	core promoter element around -30 of transcription start
CaGH9B15	CA01g01910	TATA-box	TATA	core promoter element around -30 of transcription start
CaGH9B15	CA01g01910	TATA-box	TACATAAA	core promoter element around -30 of transcription start
CaGH9B15	CA01g01910	TATA-box	TATACA	core promoter element around -30 of transcription start
CaGH9B15	CA01g01910	TATA-box	TATA	core promoter element around -30 of transcription start
CaGH9B15	CA01g01910	TATA-box	ATATAT	core promoter element around -30 of transcription start
CaGH9B15	CA01g01910	TATA-box	TATATA	core promoter element around -30 of transcription start
CaGH9B15	CA01g01910	TATA-box	TATA	core promoter element around -30 of transcription start
CaGH9B15	CA01g01910	TATA-box	TATA	core promoter element around -30 of transcription start
CaGH9B15	CA01g01910	TATA-box	ATATAT	core promoter element around -30 of transcription start
CaGH9B15	CA01g01910	TATA-box	TATATA	core promoter element around -30 of transcription start
CaGH9B15	CA01g01910	TATA-box	ATATAT	core promoter element around -30 of transcription start
CaGH9B15	CA01g01910	TATA-box	TATATA	core promoter element around -30 of transcription start
CaGH9B15	CA01g01910	TATA-box	ATATAA	core promoter element around -30 of transcription start
CaGH9B15	CA01g01910	TATA-box	TATA	core promoter element around -30 of transcription start
CaGH9B15	CA01g01910	TATA-box	TATA	core promoter element around -30 of transcription start
CaGH9B15	CA01g01910	TATA-box	TATATA	core promoter element around -30 of transcription start
CaGH9B15	CA01g01910	TATA-box	TATA	core promoter element around -30 of transcription start
CaGH9B15	CA01g01910	TATA-box	TATAAAA	core promoter element around -30 of transcription start
CaGH9B15	CA01g01910	TATA-box	TATAAA	core promoter element around -30 of transcription start
CaGH9B15	CA01g01910	TATA-box	TATATAA	core promoter element around -30 of transcription start
CaGH9B15	CA01g01910	TATA-box	TATATA	core promoter element around -30 of transcription start
CaGH9B15	CA01g01910	TATA-box	ATATAT	core promoter element around -30 of transcription start
CaGH9B15	CA01g01910	TATA-box	TATA	core promoter element around -30 of transcription start
CaGH9B15	CA01g01910	TATA-box	ATATAT	core promoter element around -30 of transcription start
CaGH9B15	CA01g01910	TATA-box	TATA	core promoter element around -30 of transcription start
CaGH9B15	CA01g01910	TATA-box	TACATAAA	core promoter element around -30 of transcription start
CaGH9B15	CA01g01910	TATA-box	TATACA	core promoter element around -30 of transcription start
CaGH9B15	CA01g01910	TATA-box	TATA	core promoter element around -30 of transcription start
CaGH9B15	CA01g01910	TATA-box	ATTATA	core promoter element around -30 of transcription start
CaGH9B15	CA01g01910	TATA-box	TATAA	core promoter element around -30 of transcription start
CaGH9B15	CA01g01910	TATA-box	TATA	core promoter element around -30 of transcription start
CaGH9B15	CA01g01910	TATA-box	ATTATA	core promoter element around -30 of transcription start
CaGH9B15	CA01g01910	TATA-box	TATAA	core promoter element around -30 of transcription start
CaGH9B15	CA01g01910	TATA-box	TATA	core promoter element around -30 of transcription start
CaGH9B15	CA01g01910	HD-Zip 1	CAAT(A/T)ATTG	element involved in differentiation of the palisade mesophyll cells
CaGH9B15	CA01g01910	Sp1	GGGCGG	light responsive element
CaGH9B15	CA01g01910	GT1-motif	GGTTAA	light responsive element
CaGH9B15	CA01g01910	GT1-motif	GGTTAA	light responsive element
CaGH9B15	CA01g01910	GT1-motif	GGTTAA	light responsive element
CaGH9B15	CA01g01910	Box 4	ATTAAT	part of a conserved DNA module involved in light responsiveness
CaGH9B15	CA01g01910	Box 4	ATTAAT	part of a conserved DNA module involved in light responsiveness
CaGH9B15	CA01g01910	Box 4	ATTAAT	part of a conserved DNA module involved in light responsiveness
CaGH9B15	CA01g01910	LAMP-element	CTTTATCA	part of a light responsive element
CaGH9B15	CA01g01910	I-box	TGATAATGT	part of a light responsive element
CaGH9B15	CA01g01910	GATA-motif	AAGATAAGATT	part of a light responsive element
CaGH9B15	CA01g01910	AE-box	AGAAACAA	part of a module for light response
CaGH9B18	CA01g19750	AT-rich element	ATAGAAATCAA	binding site of AT-rich DNA binding protein (ATBP-1)
CaGH9B18	CA01g19750	TATC-box	TATCCCA	cis-acting element involved in gibberellin-responsiveness
CaGH9B18	CA01g19750	LTR	CCGAAA	cis-acting element involved in low-temperature responsiveness
CaGH9B18	CA01g19750	TCA-element	CCATCTTTTT	cis-acting element involved in salicylic acid responsiveness
CaGH9B18	CA01g19750	ARE	AAACCA	cis-acting regulatory element essential for the anaerobic induction
CaGH9B18	CA01g19750	ARE	AAACCA	cis-acting regulatory element essential for the anaerobic induction
CaGH9B18	CA01g19750	CAT-box	GCCACT	cis-acting regulatory element related to meristem expression
CaGH9B18	CA01g19750	CAAT-box	CCAAT	common cis-acting element in promoter and enhancer regions
CaGH9B18	CA01g19750	CAAT-box	CAAAT	common cis-acting element in promoter and enhancer regions
CaGH9B18	CA01g19750	CAAT-box	CAAAT	common cis-acting element in promoter and enhancer regions
CaGH9B18	CA01g19750	CAAT-box	CAAAT	common cis-acting element in promoter and enhancer regions
CaGH9B18	CA01g19750	CAAT-box	CAAAT	common cis-acting element in promoter and enhancer regions
CaGH9B18	CA01g19750	CAAT-box	CAAAT	common cis-acting element in promoter and enhancer regions
CaGH9B18	CA01g19750	CAAT-box	CCAAT	common cis-acting element in promoter and enhancer regions
CaGH9B18	CA01g19750	CAAT-box	CAAAT	common cis-acting element in promoter and enhancer regions
CaGH9B18	CA01g19750	CAAT-box	CAAAT	common cis-acting element in promoter and enhancer regions
CaGH9B18	CA01g19750	CAAT-box	CCAAT	common cis-acting element in promoter and enhancer regions
CaGH9B18	CA01g19750	CAAT-box	CCAAT	common cis-acting element in promoter and enhancer regions
CaGH9B18	CA01g19750	CAAT-box	CAAAT	common cis-acting element in promoter and enhancer regions
CaGH9B18	CA01g19750	CAAT-box	CCAAT	common cis-acting element in promoter and enhancer regions
CaGH9B18	CA01g19750	CAAT-box	CAAAT	common cis-acting element in promoter and enhancer regions
CaGH9B18	CA01g19750	CAAT-box	CAAAT	common cis-acting element in promoter and enhancer regions
CaGH9B18	CA01g19750	CAAT-box	CAAAT	common cis-acting element in promoter and enhancer regions
CaGH9B18	CA01g19750	CAAT-box	CAAAT	common cis-acting element in promoter and enhancer regions
CaGH9B18	CA01g19750	TATA-box	TATA	core promoter element around -30 of transcription start
CaGH9B18	CA01g19750	TATA-box	TATAA	core promoter element around -30 of transcription start
CaGH9B18	CA01g19750	TATA-box	TATA	core promoter element around -30 of transcription start
CaGH9B18	CA01g19750	TATA-box	ATATAT	core promoter element around -30 of transcription start
CaGH9B18	CA01g19750	TATA-box	TATA	core promoter element around -30 of transcription start
CaGH9B18	CA01g19750	TATA-box	ATATAA	core promoter element around -30 of transcription start
CaGH9B18	CA01g19750	TATA-box	TATA	core promoter element around -30 of transcription start
CaGH9B18	CA01g19750	TATA-box	TATAAA	core promoter element around -30 of transcription start
CaGH9B18	CA01g19750	TATA-box	TATAA	core promoter element around -30 of transcription start
CaGH9B18	CA01g19750	TATA-box	TATA	core promoter element around -30 of transcription start
CaGH9B18	CA01g19750	TATA-box	TATA	core promoter element around -30 of transcription start
CaGH9B18	CA01g19750	TATA-box	ccTATAAAaa	core promoter element around -30 of transcription start
CaGH9B18	CA01g19750	TATA-box	TATAA	core promoter element around -30 of transcription start
CaGH9B18	CA01g19750	TATA-box	TATA	core promoter element around -30 of transcription start
CaGH9B18	CA01g19750	TATA-box	ATTATA	core promoter element around -30 of transcription start
CaGH9B18	CA01g19750	TATA-box	TATAA	core promoter element around -30 of transcription start
CaGH9B18	CA01g19750	TATA-box	TATA	core promoter element around -30 of transcription start
CaGH9B18	CA01g19750	TATA-box	TATA	core promoter element around -30 of transcription start
CaGH9B18	CA01g19750	TATA-box	TATATA	core promoter element around -30 of transcription start
CaGH9B18	CA01g19750	TATA-box	ATATAT	core promoter element around -30 of transcription start
CaGH9B18	CA01g19750	TATA-box	TATA	core promoter element around -30 of transcription start
CaGH9B18	CA01g19750	TATA-box	TATTTAAA	core promoter element around -30 of transcription start
CaGH9B18	CA01g19750	TATA-box	ATTATA	core promoter element around -30 of transcription start
CaGH9B18	CA01g19750	TATA-box	TATAA	core promoter element around -30 of transcription start
CaGH9B18	CA01g19750	TATA-box	TATA	core promoter element around -30 of transcription start
CaGH9B18	CA01g19750	TATA-box	TATACA	core promoter element around -30 of transcription start
CaGH9B18	CA01g19750	TATA-box	TATA	core promoter element around -30 of transcription start
CaGH9B18	CA01g19750	TATA-box	TATAAAT	core promoter element around -30 of transcription start
CaGH9B18	CA01g19750	TATA-box	TATAAA	core promoter element around -30 of transcription start
CaGH9B18	CA01g19750	TATA-box	TATAA	core promoter element around -30 of transcription start
CaGH9B18	CA01g19750	TATA-box	TATA	core promoter element around -30 of transcription start
CaGH9B18	CA01g19750	TATA-box	TATTTAAA	core promoter element around -30 of transcription start
CaGH9B18	CA01g19750	TATA-box	ATATAA	core promoter element around -30 of transcription start
CaGH9B18	CA01g19750	TATA-box	TATA	core promoter element around -30 of transcription start
CaGH9B18	CA01g19750	TATA-box	TATAAAA	core promoter element around -30 of transcription start
CaGH9B18	CA01g19750	TATA-box	TATAAA	core promoter element around -30 of transcription start
CaGH9B18	CA01g19750	TATA-box	TATAA	core promoter element around -30 of transcription start
CaGH9B18	CA01g19750	TATA-box	TATA	core promoter element around -30 of transcription start
CaGH9B18	CA01g19750	TATA-box	TATA	core promoter element around -30 of transcription start
CaGH9B18	CA01g19750	TATA-box	TATA	core promoter element around -30 of transcription start
CaGH9B18	CA01g19750	TATA-box	TATA	core promoter element around -30 of transcription start
CaGH9B18	CA01g19750	TATA-box	TATA	core promoter element around -30 of transcription start
CaGH9B18	CA01g19750	Box 4	ATTAAT	part of a conserved DNA module involved in light responsiveness
CaGH9B18	CA01g19750	Box 4	ATTAAT	part of a conserved DNA module involved in light responsiveness
CaGH9B18	CA01g19750	TCT-motif	TCTTAC	part of a light responsive element
CaGH9B18	CA01g19750	TCT-motif	TCTTAC	part of a light responsive element
CaGH9B18	CA01g19750	GATA-motif	GATAGGA	part of a light responsive element
CaGH9B18	CA01g19750	GATA-motif	GATAGGG	part of a light responsive element
CaGH9C1	CA02g03690	TC-rich repeats	GTTTTCTTAC	cis-acting element involved in defense and stress responsiveness
CaGH9C1	CA02g03690	ABRE	CGTACGTGCA	cis-acting element involved in the abscisic acid responsiveness
CaGH9C1	CA02g03690	ABRE	ACGTG	cis-acting element involved in the abscisic acid responsiveness
CaGH9C1	CA02g03690	ABRE	ACGTG	cis-acting element involved in the abscisic acid responsiveness
CaGH9C1	CA02g03690	ABRE	ACGTG	cis-acting element involved in the abscisic acid responsiveness
CaGH9C1	CA02g03690	ARE	AAACCA	cis-acting regulatory element essential for the anaerobic induction
CaGH9C1	CA02g03690	ARE	AAACCA	cis-acting regulatory element essential for the anaerobic induction
CaGH9C1	CA02g03690	G-Box	CACGTT	cis-acting regulatory element involved in light responsiveness
CaGH9C1	CA02g03690	G-box	CACGAC	cis-acting regulatory element involved in light responsiveness
CaGH9C1	CA02g03690	G-box	TACGTG	cis-acting regulatory element involved in light responsiveness
CaGH9C1	CA02g03690	G-box	CACGTC	cis-acting regulatory element involved in light responsiveness
CaGH9C1	CA02g03690	TGACG-motif	TGACG	cis-acting regulatory element involved in the MeJA-responsiveness
CaGH9C1	CA02g03690	CGTCA-motif	CGTCA	cis-acting regulatory element involved in the MeJA-responsiveness
CaGH9C1	CA02g03690	CAAT-box	CCAAT	common cis-acting element in promoter and enhancer regions
CaGH9C1	CA02g03690	CAAT-box	CCAAT	common cis-acting element in promoter and enhancer regions
CaGH9C1	CA02g03690	CAAT-box	CAAAT	common cis-acting element in promoter and enhancer regions
CaGH9C1	CA02g03690	CAAT-box	CAAAT	common cis-acting element in promoter and enhancer regions
CaGH9C1	CA02g03690	CAAT-box	CAAAT	common cis-acting element in promoter and enhancer regions
CaGH9C1	CA02g03690	CAAT-box	CAAAT	common cis-acting element in promoter and enhancer regions
CaGH9C1	CA02g03690	CAAT-box	CAAAT	common cis-acting element in promoter and enhancer regions
CaGH9C1	CA02g03690	CAAT-box	CCAAT	common cis-acting element in promoter and enhancer regions
CaGH9C1	CA02g03690	CAAT-box	CAAAT	common cis-acting element in promoter and enhancer regions
CaGH9C1	CA02g03690	CAAT-box	CAAAT	common cis-acting element in promoter and enhancer regions
CaGH9C1	CA02g03690	TATA-box	TATTTAAA	core promoter element around -30 of transcription start
CaGH9C1	CA02g03690	TATA-box	ATATAT	core promoter element around -30 of transcription start
CaGH9C1	CA02g03690	TATA-box	TATA	core promoter element around -30 of transcription start
CaGH9C1	CA02g03690	TATA-box	TATA	core promoter element around -30 of transcription start
CaGH9C1	CA02g03690	TATA-box	ATATAA	core promoter element around -30 of transcription start
CaGH9C1	CA02g03690	TATA-box	TATA	core promoter element around -30 of transcription start
CaGH9C1	CA02g03690	TATA-box	ATATAT	core promoter element around -30 of transcription start
CaGH9C1	CA02g03690	TATA-box	TATA	core promoter element around -30 of transcription start
CaGH9C1	CA02g03690	TATA-box	ATATAT	core promoter element around -30 of transcription start
CaGH9C1	CA02g03690	TATA-box	TATA	core promoter element around -30 of transcription start
CaGH9C1	CA02g03690	TATA-box	TATAAAA	core promoter element around -30 of transcription start
CaGH9C1	CA02g03690	TATA-box	TATAAA	core promoter element around -30 of transcription start
CaGH9C1	CA02g03690	TATA-box	TATAA	core promoter element around -30 of transcription start
CaGH9C1	CA02g03690	TATA-box	TATA	core promoter element around -30 of transcription start
CaGH9C1	CA02g03690	TATA-box	ATTATA	core promoter element around -30 of transcription start
CaGH9C1	CA02g03690	TATA-box	TATAA	core promoter element around -30 of transcription start
CaGH9C1	CA02g03690	TATA-box	TATA	core promoter element around -30 of transcription start
CaGH9C1	CA02g03690	TATA-box	taTATAAAtc	core promoter element around -30 of transcription start
CaGH9C1	CA02g03690	TATA-box	TATAAAT	core promoter element around -30 of transcription start
CaGH9C1	CA02g03690	TATA-box	TATAAA	core promoter element around -30 of transcription start
CaGH9C1	CA02g03690	TATA-box	TATATAA	core promoter element around -30 of transcription start
CaGH9C1	CA02g03690	TATA-box	TATATA	core promoter element around -30 of transcription start
CaGH9C1	CA02g03690	TATA-box	ATATAA	core promoter element around -30 of transcription start
CaGH9C1	CA02g03690	TATA-box	TATA	core promoter element around -30 of transcription start
CaGH9C1	CA02g03690	TATA-box	TATAAA	core promoter element around -30 of transcription start
CaGH9C1	CA02g03690	TATA-box	TATAA	core promoter element around -30 of transcription start
CaGH9C1	CA02g03690	TATA-box	TATA	core promoter element around -30 of transcription start
CaGH9C1	CA02g03690	TATA-box	TATACA	core promoter element around -30 of transcription start
CaGH9C1	CA02g03690	TATA-box	TATA	core promoter element around -30 of transcription start
CaGH9C1	CA02g03690	TATA-box	TACAAAA	core promoter element around -30 of transcription start
CaGH9C1	CA02g03690	TATA-box	TATAAGAA	core promoter element around -30 of transcription start
CaGH9C1	CA02g03690	TATA-box	TATAA	core promoter element around -30 of transcription start
CaGH9C1	CA02g03690	TATA-box	TATA	core promoter element around -30 of transcription start
CaGH9C1	CA02g03690	TATA-box	TATAA	core promoter element around -30 of transcription start
CaGH9C1	CA02g03690	TATA-box	TATA	core promoter element around -30 of transcription start
CaGH9C1	CA02g03690	TATA-box	TATATA	core promoter element around -30 of transcription start
CaGH9C1	CA02g03690	TATA-box	ATATAA	core promoter element around -30 of transcription start
CaGH9C1	CA02g03690	TATA-box	TATA	core promoter element around -30 of transcription start
CaGH9C1	CA02g03690	TATA-box	ATATAT	core promoter element around -30 of transcription start
CaGH9C1	CA02g03690	TATA-box	TATATA	core promoter element around -30 of transcription start
CaGH9C1	CA02g03690	TATA-box	ATATAA	core promoter element around -30 of transcription start
CaGH9C1	CA02g03690	TATA-box	TATA	core promoter element around -30 of transcription start
CaGH9C1	CA02g03690	TATA-box	TAAAGATT	core promoter element around -30 of transcription start
CaGH9C1	CA02g03690	TATA-box	TATAAA	core promoter element around -30 of transcription start
CaGH9C1	CA02g03690	TATA-box	TATAA	core promoter element around -30 of transcription start
CaGH9C1	CA02g03690	TATA-box	TATA	core promoter element around -30 of transcription start
CaGH9C1	CA02g03690	TATA-box	ATTATA	core promoter element around -30 of transcription start
CaGH9C1	CA02g03690	TATA-box	TATAA	core promoter element around -30 of transcription start
CaGH9C1	CA02g03690	TATA-box	TATA	core promoter element around -30 of transcription start
CaGH9C1	CA02g03690	TATA-box	ATTATA	core promoter element around -30 of transcription start
CaGH9C1	CA02g03690	TATA-box	TATAA	core promoter element around -30 of transcription start
CaGH9C1	CA02g03690	TATA-box	TATA	core promoter element around -30 of transcription start
CaGH9C1	CA02g03690	TATA-box	TATAAAA	core promoter element around -30 of transcription start
CaGH9C1	CA02g03690	TATA-box	TATAAA	core promoter element around -30 of transcription start
CaGH9C1	CA02g03690	TATA-box	TATAA	core promoter element around -30 of transcription start
CaGH9C1	CA02g03690	TATA-box	TATA	core promoter element around -30 of transcription start
CaGH9C1	CA02g03690	TATA-box	ATATAT	core promoter element around -30 of transcription start
CaGH9C1	CA02g03690	TATA-box	TATA	core promoter element around -30 of transcription start
CaGH9C1	CA02g03690	TATA-box	TATA	core promoter element around -30 of transcription start
CaGH9C1	CA02g03690	TATA-box	TATACA	core promoter element around -30 of transcription start
CaGH9C1	CA02g03690	TATA-box	TATA	core promoter element around -30 of transcription start
CaGH9C1	CA02g03690	TATA-box	TATAAAA	core promoter element around -30 of transcription start
CaGH9C1	CA02g03690	TATA-box	TATAAA	core promoter element around -30 of transcription start
CaGH9C1	CA02g03690	TATA-box	TATATAA	core promoter element around -30 of transcription start
CaGH9C1	CA02g03690	TATA-box	TATATA	core promoter element around -30 of transcription start
CaGH9C1	CA02g03690	TATA-box	ATATAT	core promoter element around -30 of transcription start
CaGH9C1	CA02g03690	TATA-box	TATA	core promoter element around -30 of transcription start
CaGH9C1	CA02g03690	TATA-box	TATA	core promoter element around -30 of transcription start
CaGH9C1	CA02g03690	TATA-box	TATAAAA	core promoter element around -30 of transcription start
CaGH9C1	CA02g03690	TATA-box	TATAAA	core promoter element around -30 of transcription start
CaGH9C1	CA02g03690	TATA-box	TATAA	core promoter element around -30 of transcription start
CaGH9C1	CA02g03690	TATA-box	TATA	core promoter element around -30 of transcription start
CaGH9C1	CA02g03690	TATA-box	TATA	core promoter element around -30 of transcription start
CaGH9C1	CA02g03690	TATA-box	ATATAA	core promoter element around -30 of transcription start
CaGH9C1	CA02g03690	TATA-box	TATA	core promoter element around -30 of transcription start
CaGH9C1	CA02g03690	TATA-box	taTATAAAtc	core promoter element around -30 of transcription start
CaGH9C1	CA02g03690	TATA-box	TATAAAT	core promoter element around -30 of transcription start
CaGH9C1	CA02g03690	TATA-box	TATAAA	core promoter element around -30 of transcription start
CaGH9C1	CA02g03690	TATA-box	TATAA	core promoter element around -30 of transcription start
CaGH9C1	CA02g03690	TATA-box	TATA	core promoter element around -30 of transcription start
CaGH9C1	CA02g03690	TATA-box	ATATAA	core promoter element around -30 of transcription start
CaGH9C1	CA02g03690	TATA-box	TATA	core promoter element around -30 of transcription start
CaGH9C1	CA02g03690	TATA-box	ATTATA	core promoter element around -30 of transcription start
CaGH9C1	CA02g03690	TATA-box	TATAA	core promoter element around -30 of transcription start
CaGH9C1	CA02g03690	TATA-box	TATA	core promoter element around -30 of transcription start
CaGH9C1	CA02g03690	TATA-box	ATATAT	core promoter element around -30 of transcription start
CaGH9C1	CA02g03690	TATA-box	TATATA	core promoter element around -30 of transcription start
CaGH9C1	CA02g03690	TATA-box	ATATAT	core promoter element around -30 of transcription start
CaGH9C1	CA02g03690	TATA-box	TATA	core promoter element around -30 of transcription start
CaGH9C1	CA02g03690	TATA-box	ATATAT	core promoter element around -30 of transcription start
CaGH9C1	CA02g03690	TATA-box	TATATA	core promoter element around -30 of transcription start
CaGH9C1	CA02g03690	TATA-box	TATA	core promoter element around -30 of transcription start
CaGH9C1	CA02g03690	TATA-box	ATTATA	core promoter element around -30 of transcription start
CaGH9C1	CA02g03690	TATA-box	TATATAA	core promoter element around -30 of transcription start
CaGH9C1	CA02g03690	TATA-box	TATATA	core promoter element around -30 of transcription start
CaGH9C1	CA02g03690	TATA-box	ATATAT	core promoter element around -30 of transcription start
CaGH9C1	CA02g03690	TATA-box	TATATA	core promoter element around -30 of transcription start
CaGH9C1	CA02g03690	TATA-box	ATATAT	core promoter element around -30 of transcription start
CaGH9C1	CA02g03690	TATA-box	TATA	core promoter element around -30 of transcription start
CaGH9C1	CA02g03690	MRE	AACCTAA	MYB binding site involved in light responsiveness
CaGH9C1	CA02g03690	Box 4	ATTAAT	part of a conserved DNA module involved in light responsiveness
CaGH9C1	CA02g03690	Box 4	ATTAAT	part of a conserved DNA module involved in light responsiveness
CaGH9C1	CA02g03690	Box 4	ATTAAT	part of a conserved DNA module involved in light responsiveness
CaGH9C1	CA02g03690	TCCC-motif	TCTCCCT	part of a light responsive element
CaGH9C1	CA02g03690	I-box	TGATAATGT	part of a light responsive element
CaGH9C1	CA02g03690	TCT-motif	TCTTAC	part of a light responsive element
CaGH9C1	CA02g03690	TCT-motif	TCTTAC	part of a light responsive element
CaGH9C1	CA02g03690	AT1-motif	AATTATTTTTTATT	part of a light responsive module
CaGH9B7	CA02g21640	Unnamed__1	GAATTTAATTAA	60K protein binding site
CaGH9B7	CA02g21640	AT-rich element	ATAGAAATCAA	binding site of AT-rich DNA binding protein (ATBP-1)
CaGH9B7	CA02g21640	TC-rich repeats	GTTTTCTTAC	cis-acting element involved in defense and stress responsiveness
CaGH9B7	CA02g21640	TC-rich repeats	GTTTTCTTAC	cis-acting element involved in defense and stress responsiveness
CaGH9B7	CA02g21640	TATC-box	TATCCCA	cis-acting element involved in gibberellin-responsiveness
CaGH9B7	CA02g21640	TATC-box	TATCCCA	cis-acting element involved in gibberellin-responsiveness
CaGH9B7	CA02g21640	TCA-element	TCAGAAGAGG	cis-acting element involved in salicylic acid responsiveness
CaGH9B7	CA02g21640	ARE	AAACCA	cis-acting regulatory element essential for the anaerobic induction
CaGH9B7	CA02g21640	CAT-box	GCCACT	cis-acting regulatory element related to meristem expression
CaGH9B7	CA02g21640	CAT-box	GCCACT	cis-acting regulatory element related to meristem expression
CaGH9B7	CA02g21640	CAAT-box	CAAAT	common cis-acting element in promoter and enhancer regions
CaGH9B7	CA02g21640	CAAT-box	CAAAT	common cis-acting element in promoter and enhancer regions
CaGH9B7	CA02g21640	CAAT-box	CAAAT	common cis-acting element in promoter and enhancer regions
CaGH9B7	CA02g21640	CAAT-box	CCAAT	common cis-acting element in promoter and enhancer regions
CaGH9B7	CA02g21640	CAAT-box	CAAAT	common cis-acting element in promoter and enhancer regions
CaGH9B7	CA02g21640	CAAT-box	CAAAT	common cis-acting element in promoter and enhancer regions
CaGH9B7	CA02g21640	CAAT-box	CCAAT	common cis-acting element in promoter and enhancer regions
CaGH9B7	CA02g21640	CAAT-box	CCAAT	common cis-acting element in promoter and enhancer regions
CaGH9B7	CA02g21640	CAAT-box	CCAAT	common cis-acting element in promoter and enhancer regions
CaGH9B7	CA02g21640	CAAT-box	CAAAT	common cis-acting element in promoter and enhancer regions
CaGH9B7	CA02g21640	CAAT-box	CCAAT	common cis-acting element in promoter and enhancer regions
CaGH9B7	CA02g21640	CAAT-box	CAAAT	common cis-acting element in promoter and enhancer regions
CaGH9B7	CA02g21640	CAAT-box	CAAAT	common cis-acting element in promoter and enhancer regions
CaGH9B7	CA02g21640	CAAT-box	CCAAT	common cis-acting element in promoter and enhancer regions
CaGH9B7	CA02g21640	CAAT-box	CCAAT	common cis-acting element in promoter and enhancer regions
CaGH9B7	CA02g21640	CAAT-box	TGCCAAC	common cis-acting element in promoter and enhancer regions
CaGH9B7	CA02g21640	CAAT-box	CAAAT	common cis-acting element in promoter and enhancer regions
CaGH9B7	CA02g21640	CAAT-box	CCAAT	common cis-acting element in promoter and enhancer regions
CaGH9B7	CA02g21640	CAAT-box	CCAAT	common cis-acting element in promoter and enhancer regions
CaGH9B7	CA02g21640	CAAT-box	CAAAT	common cis-acting element in promoter and enhancer regions
CaGH9B7	CA02g21640	CAAT-box	CAAAT	common cis-acting element in promoter and enhancer regions
CaGH9B7	CA02g21640	CAAT-box	CAAAT	common cis-acting element in promoter and enhancer regions
CaGH9B7	CA02g21640	TATA-box	TATAAAT	core promoter element around -30 of transcription start
CaGH9B7	CA02g21640	TATA-box	TATAAA	core promoter element around -30 of transcription start
CaGH9B7	CA02g21640	TATA-box	TATAA	core promoter element around -30 of transcription start
CaGH9B7	CA02g21640	TATA-box	TATA	core promoter element around -30 of transcription start
CaGH9B7	CA02g21640	TATA-box	TATTTAAA	core promoter element around -30 of transcription start
CaGH9B7	CA02g21640	TATA-box	TATAAAT	core promoter element around -30 of transcription start
CaGH9B7	CA02g21640	TATA-box	TATAAA	core promoter element around -30 of transcription start
CaGH9B7	CA02g21640	TATA-box	TATAA	core promoter element around -30 of transcription start
CaGH9B7	CA02g21640	TATA-box	TATA	core promoter element around -30 of transcription start
CaGH9B7	CA02g21640	TATA-box	TACATAAA	core promoter element around -30 of transcription start
CaGH9B7	CA02g21640	TATA-box	TATAAATA	core promoter element around -30 of transcription start
CaGH9B7	CA02g21640	TATA-box	TATAAAT	core promoter element around -30 of transcription start
CaGH9B7	CA02g21640	TATA-box	TATAAA	core promoter element around -30 of transcription start
CaGH9B7	CA02g21640	TATA-box	TATAA	core promoter element around -30 of transcription start
CaGH9B7	CA02g21640	TATA-box	TATA	core promoter element around -30 of transcription start
CaGH9B7	CA02g21640	TATA-box	TATAAAT	core promoter element around -30 of transcription start
CaGH9B7	CA02g21640	TATA-box	TATAAA	core promoter element around -30 of transcription start
CaGH9B7	CA02g21640	TATA-box	TATAA	core promoter element around -30 of transcription start
CaGH9B7	CA02g21640	TATA-box	TATA	core promoter element around -30 of transcription start
CaGH9B7	CA02g21640	TATA-box	TATAA	core promoter element around -30 of transcription start
CaGH9B7	CA02g21640	TATA-box	TATA	core promoter element around -30 of transcription start
CaGH9B7	CA02g21640	TATA-box	TATA	core promoter element around -30 of transcription start
CaGH9B7	CA02g21640	TATA-box	TACAAAA	core promoter element around -30 of transcription start
CaGH9B7	CA02g21640	TATA-box	ATTATA	core promoter element around -30 of transcription start
CaGH9B7	CA02g21640	TATA-box	TATAA	core promoter element around -30 of transcription start
CaGH9B7	CA02g21640	TATA-box	TATA	core promoter element around -30 of transcription start
CaGH9B7	CA02g21640	TATA-box	ATATAT	core promoter element around -30 of transcription start
CaGH9B7	CA02g21640	TATA-box	TATATA	core promoter element around -30 of transcription start
CaGH9B7	CA02g21640	TATA-box	ATATAT	core promoter element around -30 of transcription start
CaGH9B7	CA02g21640	TATA-box	TATA	core promoter element around -30 of transcription start
CaGH9B7	CA02g21640	TATA-box	TATATA	core promoter element around -30 of transcription start
CaGH9B7	CA02g21640	TATA-box	TATA	core promoter element around -30 of transcription start
CaGH9B7	CA02g21640	TATA-box	ATATAA	core promoter element around -30 of transcription start
CaGH9B7	CA02g21640	TATA-box	TATA	core promoter element around -30 of transcription start
CaGH9B7	CA02g21640	TATA-box	ATATAT	core promoter element around -30 of transcription start
CaGH9B7	CA02g21640	TATA-box	TATATA	core promoter element around -30 of transcription start
CaGH9B7	CA02g21640	TATA-box	ATATAA	core promoter element around -30 of transcription start
CaGH9B7	CA02g21640	TATA-box	TATA	core promoter element around -30 of transcription start
CaGH9B7	CA02g21640	TATA-box	TATA	core promoter element around -30 of transcription start
CaGH9B7	CA02g21640	GT1-motif	GGTTAA	light responsive element
CaGH9B7	CA02g21640	MBS	CAACTG	MYB binding site involved in drought-inducibility
CaGH9B7	CA02g21640	MBS	CAACTG	MYB binding site involved in drought-inducibility
CaGH9B7	CA02g21640	Box 4	ATTAAT	part of a conserved DNA module involved in light responsiveness
CaGH9B7	CA02g21640	Gap-box	CAAATGAA(A/G)A	part of a light responsive element
CaGH9B7	CA02g21640	TCT-motif	TCTTAC	part of a light responsive element
CaGH9B7	CA02g21640	GATA-motif	AAGGATAAGG	part of a light responsive element
CaGH9B7	CA02g21640	GATA-motif	GATAGGA	part of a light responsive element
CaGH9B7	CA02g21640	I-box	ccttatcct	part of a light responsive element
CaGH9B7	CA02g21640	I-box	gGATAAGGTG	part of a light responsive element
CaGH9B7	CA02g21640	LAMP-element	CTTTATCA	part of a light responsive element
CaGH9B7	CA02g21640	LAMP-element	CTTTATCA	part of a light responsive element
CaGH9B10	CA03g24990	TGA-element	AACGAC	auxin-responsive element
CaGH9B10	CA03g24990	TGA-element	AACGAC	auxin-responsive element
CaGH9B10	CA03g24990	TC-rich repeats	ATTCTCTAAC	cis-acting element involved in defense and stress responsiveness
CaGH9B10	CA03g24990	ABRE	ACGTG	cis-acting element involved in the abscisic acid responsiveness
CaGH9B10	CA03g24990	circadian	CAAAGATATC	cis-acting regulatory element involved in circadian control
CaGH9B10	CA03g24990	G-box	CACGTC	cis-acting regulatory element involved in light responsiveness
CaGH9B10	CA03g24990	CAAT-box	CAAAT	common cis-acting element in promoter and enhancer regions
CaGH9B10	CA03g24990	CAAT-box	CAAAT	common cis-acting element in promoter and enhancer regions
CaGH9B10	CA03g24990	CAAT-box	CAAAT	common cis-acting element in promoter and enhancer regions
CaGH9B10	CA03g24990	CAAT-box	CAAAT	common cis-acting element in promoter and enhancer regions
CaGH9B10	CA03g24990	CAAT-box	CCAAT	common cis-acting element in promoter and enhancer regions
CaGH9B10	CA03g24990	CAAT-box	CAAAT	common cis-acting element in promoter and enhancer regions
CaGH9B10	CA03g24990	CAAT-box	CAAAT	common cis-acting element in promoter and enhancer regions
CaGH9B10	CA03g24990	CAAT-box	CAAAT	common cis-acting element in promoter and enhancer regions
CaGH9B10	CA03g24990	CAAT-box	CAAAT	common cis-acting element in promoter and enhancer regions
CaGH9B10	CA03g24990	CAAT-box	CAAAT	common cis-acting element in promoter and enhancer regions
CaGH9B10	CA03g24990	CAAT-box	CCAAT	common cis-acting element in promoter and enhancer regions
CaGH9B10	CA03g24990	CAAT-box	CCAAT	common cis-acting element in promoter and enhancer regions
CaGH9B10	CA03g24990	CAAT-box	TGCCAAC	common cis-acting element in promoter and enhancer regions
CaGH9B10	CA03g24990	TATA-box	TATAA	core promoter element around -30 of transcription start
CaGH9B10	CA03g24990	TATA-box	TATA	core promoter element around -30 of transcription start
CaGH9B10	CA03g24990	TATA-box	TACATAAA	core promoter element around -30 of transcription start
CaGH9B10	CA03g24990	TATA-box	ATATAT	core promoter element around -30 of transcription start
CaGH9B10	CA03g24990	TATA-box	TATA	core promoter element around -30 of transcription start
CaGH9B10	CA03g24990	TATA-box	ATTATA	core promoter element around -30 of transcription start
CaGH9B10	CA03g24990	TATA-box	TATATAA	core promoter element around -30 of transcription start
CaGH9B10	CA03g24990	TATA-box	TATATA	core promoter element around -30 of transcription start
CaGH9B10	CA03g24990	TATA-box	TATA	core promoter element around -30 of transcription start
CaGH9B10	CA03g24990	TATA-box	TATAAAA	core promoter element around -30 of transcription start
CaGH9B10	CA03g24990	TATA-box	TATAAA	core promoter element around -30 of transcription start
CaGH9B10	CA03g24990	TATA-box	TATAA	core promoter element around -30 of transcription start
CaGH9B10	CA03g24990	TATA-box	TATA	core promoter element around -30 of transcription start
CaGH9B10	CA03g24990	TATA-box	TACAAAA	core promoter element around -30 of transcription start
CaGH9B10	CA03g24990	TATA-box	ATTATA	core promoter element around -30 of transcription start
CaGH9B10	CA03g24990	TATA-box	TATAA	core promoter element around -30 of transcription start
CaGH9B10	CA03g24990	TATA-box	TATA	core promoter element around -30 of transcription start
CaGH9B10	CA03g24990	TATA-box	TATAAA	core promoter element around -30 of transcription start
CaGH9B10	CA03g24990	TATA-box	TATAA	core promoter element around -30 of transcription start
CaGH9B10	CA03g24990	TATA-box	TATA	core promoter element around -30 of transcription start
CaGH9B10	CA03g24990	TATA-box	TACATAAA	core promoter element around -30 of transcription start
CaGH9B10	CA03g24990	TATA-box	TATAAAA	core promoter element around -30 of transcription start
CaGH9B10	CA03g24990	TATA-box	TATAAA	core promoter element around -30 of transcription start
CaGH9B10	CA03g24990	TATA-box	TATAA	core promoter element around -30 of transcription start
CaGH9B10	CA03g24990	TATA-box	TATA	core promoter element around -30 of transcription start
CaGH9B10	CA03g24990	TATA-box	TATATA	core promoter element around -30 of transcription start
CaGH9B10	CA03g24990	TATA-box	ATATAA	core promoter element around -30 of transcription start
CaGH9B10	CA03g24990	TATA-box	TATA	core promoter element around -30 of transcription start
CaGH9B10	CA03g24990	TATA-box	TATA	core promoter element around -30 of transcription start
CaGH9B10	CA03g24990	TATA-box	ATATAT	core promoter element around -30 of transcription start
CaGH9B10	CA03g24990	TATA-box	TATA	core promoter element around -30 of transcription start
CaGH9B10	CA03g24990	TATA-box	TATTTAAA	core promoter element around -30 of transcription start
CaGH9B10	CA03g24990	TATA-box	ATATAA	core promoter element around -30 of transcription start
CaGH9B10	CA03g24990	TATA-box	TATA	core promoter element around -30 of transcription start
CaGH9B10	CA03g24990	TATA-box	ATTATA	core promoter element around -30 of transcription start
CaGH9B10	CA03g24990	TATA-box	TATATAA	core promoter element around -30 of transcription start
CaGH9B10	CA03g24990	TATA-box	TATATA	core promoter element around -30 of transcription start
CaGH9B10	CA03g24990	TATA-box	ATATAA	core promoter element around -30 of transcription start
CaGH9B10	CA03g24990	TATA-box	TATA	core promoter element around -30 of transcription start
CaGH9B10	CA03g24990	TATA-box	TATA	core promoter element around -30 of transcription start
CaGH9B10	CA03g24990	TATA-box	ATTATA	core promoter element around -30 of transcription start
CaGH9B10	CA03g24990	TATA-box	TATAA	core promoter element around -30 of transcription start
CaGH9B10	CA03g24990	TATA-box	TATA	core promoter element around -30 of transcription start
CaGH9B10	CA03g24990	TATA-box	TATAAAA	core promoter element around -30 of transcription start
CaGH9B10	CA03g24990	TATA-box	TATAAA	core promoter element around -30 of transcription start
CaGH9B10	CA03g24990	TATA-box	TATAA	core promoter element around -30 of transcription start
CaGH9B10	CA03g24990	TATA-box	TATA	core promoter element around -30 of transcription start
CaGH9B10	CA03g24990	TATA-box	TATTTAAA	core promoter element around -30 of transcription start
CaGH9B10	CA03g24990	TATA-box	TATAAGAA	core promoter element around -30 of transcription start
CaGH9B10	CA03g24990	TATA-box	TATAA	core promoter element around -30 of transcription start
CaGH9B10	CA03g24990	TATA-box	TATA	core promoter element around -30 of transcription start
CaGH9B10	CA03g24990	TATA-box	TATAAA	core promoter element around -30 of transcription start
CaGH9B10	CA03g24990	TATA-box	TATAA	core promoter element around -30 of transcription start
CaGH9B10	CA03g24990	TATA-box	TATA	core promoter element around -30 of transcription start
CaGH9B10	CA03g24990	TATA-box	TATAAA	core promoter element around -30 of transcription start
CaGH9B10	CA03g24990	TATA-box	TATAA	core promoter element around -30 of transcription start
CaGH9B10	CA03g24990	TATA-box	TATA	core promoter element around -30 of transcription start
CaGH9B10	CA03g24990	TATA-box	ATTATA	core promoter element around -30 of transcription start
CaGH9B10	CA03g24990	TATA-box	TATAA	core promoter element around -30 of transcription start
CaGH9B10	CA03g24990	TATA-box	TATA	core promoter element around -30 of transcription start
CaGH9B10	CA03g24990	TATA-box	ATATAT	core promoter element around -30 of transcription start
CaGH9B10	CA03g24990	TATA-box	TATA	core promoter element around -30 of transcription start
CaGH9B10	CA03g24990	TATA-box	TATA	core promoter element around -30 of transcription start
CaGH9B10	CA03g24990	TATA-box	TATAAA	core promoter element around -30 of transcription start
CaGH9B10	CA03g24990	TATA-box	TATAA	core promoter element around -30 of transcription start
CaGH9B10	CA03g24990	TATA-box	TATA	core promoter element around -30 of transcription start
CaGH9B10	CA03g24990	TATA-box	TATA	core promoter element around -30 of transcription start
CaGH9B10	CA03g24990	GC-motif	CCCCCG	enhancer-like element involved in anoxic specific inducibility
CaGH9B10	CA03g24990	GARE-motif	TCTGTTG	gibberellin-responsive element
CaGH9B10	CA03g24990	ATC-motif	AGTAATCT	part of a conserved DNA module involved in light responsiveness
CaGH9B10	CA03g24990	ATCT-motif	AATCTAATCC	part of a conserved DNA module involved in light responsiveness
CaGH9B10	CA03g24990	Box 4	ATTAAT	part of a conserved DNA module involved in light responsiveness
CaGH9B10	CA03g24990	TCT-motif	TCTTAC	part of a light responsive element
CaGH9B10	CA03g24990	AE-box	AGAAACAA	part of a module for light response
CaGH9B10	CA03g24990	AE-box	AGAAACAA	part of a module for light response
CaGH9B10	CA03g24990	AE-box	AGAAACAA	part of a module for light response
CaGH9B10	CA03g24990	Box III	atCATTTTCACt	protein binding site
CaGH9B13	CA03g25000	TGA-element	AACGAC	auxin-responsive element
CaGH9B13	CA03g25000	TGA-element	AACGAC	auxin-responsive element
CaGH9B13	CA03g25000	ARE	AAACCA	cis-acting regulatory element essential for the anaerobic induction
CaGH9B13	CA03g25000	ARE	AAACCA	cis-acting regulatory element essential for the anaerobic induction
CaGH9B13	CA03g25000	ARE	AAACCA	cis-acting regulatory element essential for the anaerobic induction
CaGH9B13	CA03g25000	ARE	AAACCA	cis-acting regulatory element essential for the anaerobic induction
CaGH9B13	CA03g25000	AuxRR-core	GGTCCAT	cis-acting regulatory element involved in auxin responsiveness
CaGH9B13	CA03g25000	CGTCA-motif	CGTCA	cis-acting regulatory element involved in the MeJA-responsiveness
CaGH9B13	CA03g25000	TGACG-motif	TGACG	cis-acting regulatory element involved in the MeJA-responsiveness
CaGH9B13	CA03g25000	CAT-box	GCCACT	cis-acting regulatory element related to meristem expression
CaGH9B13	CA03g25000	CAAT-box	CCAAT	common cis-acting element in promoter and enhancer regions
CaGH9B13	CA03g25000	CAAT-box	CCAAT	common cis-acting element in promoter and enhancer regions
CaGH9B13	CA03g25000	CAAT-box	TGCCAAC	common cis-acting element in promoter and enhancer regions
CaGH9B13	CA03g25000	CAAT-box	CAAAT	common cis-acting element in promoter and enhancer regions
CaGH9B13	CA03g25000	CAAT-box	CCAAT	common cis-acting element in promoter and enhancer regions
CaGH9B13	CA03g25000	CAAT-box	CCAAT	common cis-acting element in promoter and enhancer regions
CaGH9B13	CA03g25000	CAAT-box	CAAAT	common cis-acting element in promoter and enhancer regions
CaGH9B13	CA03g25000	TATA-box	ATTATA	core promoter element around -30 of transcription start
CaGH9B13	CA03g25000	TATA-box	TATAA	core promoter element around -30 of transcription start
CaGH9B13	CA03g25000	TATA-box	TATA	core promoter element around -30 of transcription start
CaGH9B13	CA03g25000	TATA-box	ATATAT	core promoter element around -30 of transcription start
CaGH9B13	CA03g25000	TATA-box	TATA	core promoter element around -30 of transcription start
CaGH9B13	CA03g25000	TATA-box	TATA	core promoter element around -30 of transcription start
CaGH9B13	CA03g25000	TATA-box	TATAAA	core promoter element around -30 of transcription start
CaGH9B13	CA03g25000	TATA-box	TATAA	core promoter element around -30 of transcription start
CaGH9B13	CA03g25000	TATA-box	TATA	core promoter element around -30 of transcription start
CaGH9B13	CA03g25000	TATA-box	TATA	core promoter element around -30 of transcription start
CaGH9B13	CA03g25000	TATA-box	TATA	core promoter element around -30 of transcription start
CaGH9B13	CA03g25000	TATA-box	TATACA	core promoter element around -30 of transcription start
CaGH9B13	CA03g25000	TATA-box	TATATA	core promoter element around -30 of transcription start
CaGH9B13	CA03g25000	TATA-box	TATA	core promoter element around -30 of transcription start
CaGH9B13	CA03g25000	TATA-box	TATA	core promoter element around -30 of transcription start
CaGH9B13	CA03g25000	TATA-box	TACAAAA	core promoter element around -30 of transcription start
CaGH9B13	CA03g25000	TATA-box	TATA	core promoter element around -30 of transcription start
CaGH9B13	CA03g25000	TATA-box	TATACA	core promoter element around -30 of transcription start
CaGH9B13	CA03g25000	TATA-box	TATA	core promoter element around -30 of transcription start
CaGH9B13	CA03g25000	GC-motif	CCCCCG	enhancer-like element involved in anoxic specific inducibility
CaGH9B13	CA03g25000	P-box	CCTTTTG	gibberellin-responsive element
CaGH9B13	CA03g25000	GARE-motif	TCTGTTG	gibberellin-responsive element
CaGH9B13	CA03g25000	Box 4	ATTAAT	part of a conserved DNA module involved in light responsiveness
CaGH9B13	CA03g25000	Box 4	ATTAAT	part of a conserved DNA module involved in light responsiveness
CaGH9B13	CA03g25000	TCT-motif	TCTTAC	part of a light responsive element
CaGH9B13	CA03g25000	AE-box	AGAAACAA	part of a module for light response
CaGH9B13	CA03g25000	AE-box	AGAAACAA	part of a module for light response
CaGH9B13	CA03g25000	AE-box	AGAAACAA	part of a module for light response
CaGH9A3	CA04g13080	ABRE	TACGGTC	cis-acting element involved in the abscisic acid responsiveness
CaGH9A3	CA04g13080	AuxRR-core	GGTCCAT	cis-acting regulatory element involved in auxin responsiveness
CaGH9A3	CA04g13080	O2-site	GATGACATGG	cis-acting regulatory element involved in zein metabolism regulation
CaGH9A3	CA04g13080	CAT-box	GCCACT	cis-acting regulatory element related to meristem expression
CaGH9A3	CA04g13080	CAAT-box	CCAAT	common cis-acting element in promoter and enhancer regions
CaGH9A3	CA04g13080	CAAT-box	CCAAT	common cis-acting element in promoter and enhancer regions
CaGH9A3	CA04g13080	CAAT-box	CAAAT	common cis-acting element in promoter and enhancer regions
CaGH9A3	CA04g13080	CAAT-box	CCAAT	common cis-acting element in promoter and enhancer regions
CaGH9A3	CA04g13080	CAAT-box	CAAAT	common cis-acting element in promoter and enhancer regions
CaGH9A3	CA04g13080	CAAT-box	CAAAT	common cis-acting element in promoter and enhancer regions
CaGH9A3	CA04g13080	CAAT-box	CAAAT	common cis-acting element in promoter and enhancer regions
CaGH9A3	CA04g13080	CAAT-box	CAAAT	common cis-acting element in promoter and enhancer regions
CaGH9A3	CA04g13080	CAAT-box	CAAAT	common cis-acting element in promoter and enhancer regions
CaGH9A3	CA04g13080	CAAT-box	CCAAT	common cis-acting element in promoter and enhancer regions
CaGH9A3	CA04g13080	CAAT-box	CCAAT	common cis-acting element in promoter and enhancer regions
CaGH9A3	CA04g13080	CAAT-box	CCAAT	common cis-acting element in promoter and enhancer regions
CaGH9A3	CA04g13080	CAAT-box	CAAAT	common cis-acting element in promoter and enhancer regions
CaGH9A3	CA04g13080	CAAT-box	CCAAT	common cis-acting element in promoter and enhancer regions
CaGH9A3	CA04g13080	CAAT-box	CCAAT	common cis-acting element in promoter and enhancer regions
CaGH9A3	CA04g13080	CAAT-box	CAAAT	common cis-acting element in promoter and enhancer regions
CaGH9A3	CA04g13080	CAAT-box	CAAAT	common cis-acting element in promoter and enhancer regions
CaGH9A3	CA04g13080	CAAT-box	CAAAT	common cis-acting element in promoter and enhancer regions
CaGH9A3	CA04g13080	CAAT-box	CAAAT	common cis-acting element in promoter and enhancer regions
CaGH9A3	CA04g13080	CAAT-box	CCAAT	common cis-acting element in promoter and enhancer regions
CaGH9A3	CA04g13080	TATA-box	TATA	core promoter element around -30 of transcription start
CaGH9A3	CA04g13080	TATA-box	TATAAATA	core promoter element around -30 of transcription start
CaGH9A3	CA04g13080	TATA-box	TATAAAT	core promoter element around -30 of transcription start
CaGH9A3	CA04g13080	TATA-box	TATAAA	core promoter element around -30 of transcription start
CaGH9A3	CA04g13080	TATA-box	TATAA	core promoter element around -30 of transcription start
CaGH9A3	CA04g13080	TATA-box	TATA	core promoter element around -30 of transcription start
CaGH9A3	CA04g13080	TATA-box	TATAAGAA	core promoter element around -30 of transcription start
CaGH9A3	CA04g13080	TATA-box	TATAA	core promoter element around -30 of transcription start
CaGH9A3	CA04g13080	TATA-box	TATA	core promoter element around -30 of transcription start
CaGH9A3	CA04g13080	TATA-box	TATAA	core promoter element around -30 of transcription start
CaGH9A3	CA04g13080	TATA-box	TATA	core promoter element around -30 of transcription start
CaGH9A3	CA04g13080	TATA-box	ATATAT	core promoter element around -30 of transcription start
CaGH9A3	CA04g13080	TATA-box	TATA	core promoter element around -30 of transcription start
CaGH9A3	CA04g13080	TATA-box	ccTATAAAaa	core promoter element around -30 of transcription start
CaGH9A3	CA04g13080	TATA-box	TATA	core promoter element around -30 of transcription start
CaGH9A3	CA04g13080	TATA-box	TATA	core promoter element around -30 of transcription start
CaGH9A3	CA04g13080	TATA-box	TATACA	core promoter element around -30 of transcription start
CaGH9A3	CA04g13080	TATA-box	TATA	core promoter element around -30 of transcription start
CaGH9A3	CA04g13080	TATA-box	TATA	core promoter element around -30 of transcription start
CaGH9A3	CA04g13080	TATA-box	TATA	core promoter element around -30 of transcription start
CaGH9A3	CA04g13080	TATA-box	TATA	core promoter element around -30 of transcription start
CaGH9A3	CA04g13080	TATA-box	taTATAAAtc	core promoter element around -30 of transcription start
CaGH9A3	CA04g13080	TATA-box	TATA	core promoter element around -30 of transcription start
CaGH9A3	CA04g13080	GARE-motif	TCTGTTG	gibberellin-responsive element
CaGH9A3	CA04g13080	MBS	CAACTG	MYB binding site involved in drought-inducibility
CaGH9A3	CA04g13080	MBS	CAACTG	MYB binding site involved in drought-inducibility
CaGH9A3	CA04g13080	Box 4	ATTAAT	part of a conserved DNA module involved in light responsiveness
CaGH9A3	CA04g13080	AE-box	AGAAACTT	part of a module for light response
CaGH9B5	CA04g21610	TGA-element	AACGAC	auxin-responsive element
CaGH9B5	CA04g21610	AT-rich element	ATAGAAATCAA	binding site of AT-rich DNA binding protein (ATBP-1)
CaGH9B5	CA04g21610	TCA-element	CCATCTTTTT	cis-acting element involved in salicylic acid responsiveness
CaGH9B5	CA04g21610	ABRE	ACGTG	cis-acting element involved in the abscisic acid responsiveness
CaGH9B5	CA04g21610	ARE	AAACCA	cis-acting regulatory element essential for the anaerobic induction
CaGH9B5	CA04g21610	ARE	AAACCA	cis-acting regulatory element essential for the anaerobic induction
CaGH9B5	CA04g21610	ARE	AAACCA	cis-acting regulatory element essential for the anaerobic induction
CaGH9B5	CA04g21610	ARE	AAACCA	cis-acting regulatory element essential for the anaerobic induction
CaGH9B5	CA04g21610	ARE	AAACCA	cis-acting regulatory element essential for the anaerobic induction
CaGH9B5	CA04g21610	G-box	TACGTG	cis-acting regulatory element involved in light responsiveness
CaGH9B5	CA04g21610	CAT-box	GCCACT	cis-acting regulatory element related to meristem expression
CaGH9B5	CA04g21610	GCN4_motif	TGAGTCA	cis-regulatory element involved in endosperm expression
CaGH9B5	CA04g21610	CAAT-box	CCAAT	common cis-acting element in promoter and enhancer regions
CaGH9B5	CA04g21610	CAAT-box	CAAAT	common cis-acting element in promoter and enhancer regions
CaGH9B5	CA04g21610	CAAT-box	CAAAT	common cis-acting element in promoter and enhancer regions
CaGH9B5	CA04g21610	CAAT-box	CAAAT	common cis-acting element in promoter and enhancer regions
CaGH9B5	CA04g21610	CAAT-box	CAAAT	common cis-acting element in promoter and enhancer regions
CaGH9B5	CA04g21610	CAAT-box	CAAAT	common cis-acting element in promoter and enhancer regions
CaGH9B5	CA04g21610	CAAT-box	CAAAT	common cis-acting element in promoter and enhancer regions
CaGH9B5	CA04g21610	CAAT-box	CAAAT	common cis-acting element in promoter and enhancer regions
CaGH9B5	CA04g21610	CAAT-box	CCAAT	common cis-acting element in promoter and enhancer regions
CaGH9B5	CA04g21610	CAAT-box	CCAAT	common cis-acting element in promoter and enhancer regions
CaGH9B5	CA04g21610	CAAT-box	CAAAT	common cis-acting element in promoter and enhancer regions
CaGH9B5	CA04g21610	CAAT-box	CAAAT	common cis-acting element in promoter and enhancer regions
CaGH9B5	CA04g21610	CAAT-box	CAAAT	common cis-acting element in promoter and enhancer regions
CaGH9B5	CA04g21610	CAAT-box	CAAAT	common cis-acting element in promoter and enhancer regions
CaGH9B5	CA04g21610	CAAT-box	CAAAT	common cis-acting element in promoter and enhancer regions
CaGH9B5	CA04g21610	CAAT-box	CAAAT	common cis-acting element in promoter and enhancer regions
CaGH9B5	CA04g21610	TATA-box	TATA	core promoter element around -30 of transcription start
CaGH9B5	CA04g21610	TATA-box	TATACA	core promoter element around -30 of transcription start
CaGH9B5	CA04g21610	TATA-box	TATA	core promoter element around -30 of transcription start
CaGH9B5	CA04g21610	TATA-box	TATAA	core promoter element around -30 of transcription start
CaGH9B5	CA04g21610	TATA-box	TATA	core promoter element around -30 of transcription start
CaGH9B5	CA04g21610	TATA-box	ATTATA	core promoter element around -30 of transcription start
CaGH9B5	CA04g21610	TATA-box	TATAA	core promoter element around -30 of transcription start
CaGH9B5	CA04g21610	TATA-box	TATA	core promoter element around -30 of transcription start
CaGH9B5	CA04g21610	TATA-box	TATA	core promoter element around -30 of transcription start
CaGH9B5	CA04g21610	TATA-box	TATAAA	core promoter element around -30 of transcription start
CaGH9B5	CA04g21610	TATA-box	TATAA	core promoter element around -30 of transcription start
CaGH9B5	CA04g21610	TATA-box	TATA	core promoter element around -30 of transcription start
CaGH9B5	CA04g21610	TATA-box	TACAAAA	core promoter element around -30 of transcription start
CaGH9B5	CA04g21610	TATA-box	TATACA	core promoter element around -30 of transcription start
CaGH9B5	CA04g21610	TATA-box	TATA	core promoter element around -30 of transcription start
CaGH9B5	CA04g21610	TATA-box	TATAAAA	core promoter element around -30 of transcription start
CaGH9B5	CA04g21610	TATA-box	TATAAA	core promoter element around -30 of transcription start
CaGH9B5	CA04g21610	TATA-box	TATAA	core promoter element around -30 of transcription start
CaGH9B5	CA04g21610	TATA-box	TATA	core promoter element around -30 of transcription start
CaGH9B5	CA04g21610	TATA-box	ATATAT	core promoter element around -30 of transcription start
CaGH9B5	CA04g21610	TATA-box	TATA	core promoter element around -30 of transcription start
CaGH9B5	CA04g21610	TATA-box	TATA	core promoter element around -30 of transcription start
CaGH9B5	CA04g21610	TATA-box	TATAA	core promoter element around -30 of transcription start
CaGH9B5	CA04g21610	TATA-box	TATA	core promoter element around -30 of transcription start
CaGH9B5	CA04g21610	TATA-box	TATA	core promoter element around -30 of transcription start
CaGH9B5	CA04g21610	TATA-box	TATAAAT	core promoter element around -30 of transcription start
CaGH9B5	CA04g21610	TATA-box	TATAAA	core promoter element around -30 of transcription start
CaGH9B5	CA04g21610	TATA-box	TATAA	core promoter element around -30 of transcription start
CaGH9B5	CA04g21610	TATA-box	TATA	core promoter element around -30 of transcription start
CaGH9B5	CA04g21610	TATA-box	TATAAAA	core promoter element around -30 of transcription start
CaGH9B5	CA04g21610	TATA-box	TATAAA	core promoter element around -30 of transcription start
CaGH9B5	CA04g21610	TATA-box	TATAA	core promoter element around -30 of transcription start
CaGH9B5	CA04g21610	TATA-box	TATA	core promoter element around -30 of transcription start
CaGH9B5	CA04g21610	TATA-box	TACATAAA	core promoter element around -30 of transcription start
CaGH9B5	CA04g21610	TATA-box	TAAAGATT	core promoter element around -30 of transcription start
CaGH9B5	CA04g21610	GARE-motif	TCTGTTG	gibberellin-responsive element
CaGH9B5	CA04g21610	MBS	CAACTG	MYB binding site involved in drought-inducibility
CaGH9B5	CA04g21610	Box 4	ATTAAT	part of a conserved DNA module involved in light responsiveness
CaGH9B5	CA04g21610	TCT-motif	TCTTAC	part of a light responsive element
CaGH9B5	CA04g21610	TCT-motif	TCTTAC	part of a light responsive element
CaGH9B5	CA04g21610	TCT-motif	TCTTAC	part of a light responsive element
CaGH9B5	CA04g21610	GATA-motif	GATAGGA	part of a light responsive element
CaGH9B5	CA04g21610	AuxRE	TGTCTCAATAAG	part of an auxin-responsive element
CaGH9B6	CA05g14130	Unnamed__1	GAATTTAATTAA	60K protein binding site
CaGH9B6	CA05g14130	TGA-element	AACGAC	auxin-responsive element
CaGH9B6	CA05g14130	LTR	CCGAAA	cis-acting element involved in low-temperature responsiveness
CaGH9B6	CA05g14130	TCA-element	TCAGAAGAGG	cis-acting element involved in salicylic acid responsiveness
CaGH9B6	CA05g14130	ABRE	TACGTGTC	cis-acting element involved in the abscisic acid responsiveness
CaGH9B6	CA05g14130	ABRE	ACGTG	cis-acting element involved in the abscisic acid responsiveness
CaGH9B6	CA05g14130	ABRE	ACGTG	cis-acting element involved in the abscisic acid responsiveness
CaGH9B6	CA05g14130	ARE	AAACCA	cis-acting regulatory element essential for the anaerobic induction
CaGH9B6	CA05g14130	ARE	AAACCA	cis-acting regulatory element essential for the anaerobic induction
CaGH9B6	CA05g14130	ARE	AAACCA	cis-acting regulatory element essential for the anaerobic induction
CaGH9B6	CA05g14130	G-box	TACGTG	cis-acting regulatory element involved in light responsiveness
CaGH9B6	CA05g14130	G-box	TAAACGTG	cis-acting regulatory element involved in light responsiveness
CaGH9B6	CA05g14130	G-Box	CACGTT	cis-acting regulatory element involved in light responsiveness
CaGH9B6	CA05g14130	G-Box	TCCACATGGCA	cis-acting regulatory element involved in light responsiveness
CaGH9B6	CA05g14130	TGACG-motif	TGACG	cis-acting regulatory element involved in the MeJA-responsiveness
CaGH9B6	CA05g14130	TGACG-motif	TGACG	cis-acting regulatory element involved in the MeJA-responsiveness
CaGH9B6	CA05g14130	TGACG-motif	TGACG	cis-acting regulatory element involved in the MeJA-responsiveness
CaGH9B6	CA05g14130	CGTCA-motif	CGTCA	cis-acting regulatory element involved in the MeJA-responsiveness
CaGH9B6	CA05g14130	CGTCA-motif	CGTCA	cis-acting regulatory element involved in the MeJA-responsiveness
CaGH9B6	CA05g14130	CGTCA-motif	CGTCA	cis-acting regulatory element involved in the MeJA-responsiveness
CaGH9B6	CA05g14130	CAT-box	GCCACT	cis-acting regulatory element related to meristem expression
CaGH9B6	CA05g14130	CAT-box	GCCACT	cis-acting regulatory element related to meristem expression
CaGH9B6	CA05g14130	CAAT-box	CAAAT	common cis-acting element in promoter and enhancer regions
CaGH9B6	CA05g14130	CAAT-box	CCAAT	common cis-acting element in promoter and enhancer regions
CaGH9B6	CA05g14130	CAAT-box	CCAAT	common cis-acting element in promoter and enhancer regions
CaGH9B6	CA05g14130	CAAT-box	CCAAT	common cis-acting element in promoter and enhancer regions
CaGH9B6	CA05g14130	CAAT-box	CAAAT	common cis-acting element in promoter and enhancer regions
CaGH9B6	CA05g14130	CAAT-box	CAAAT	common cis-acting element in promoter and enhancer regions
CaGH9B6	CA05g14130	CAAT-box	CAACCAACTCC	common cis-acting element in promoter and enhancer regions
CaGH9B6	CA05g14130	CAAT-box	CCAAT	common cis-acting element in promoter and enhancer regions
CaGH9B6	CA05g14130	CAAT-box	CAAAT	common cis-acting element in promoter and enhancer regions
CaGH9B6	CA05g14130	CAAT-box	CAAAT	common cis-acting element in promoter and enhancer regions
CaGH9B6	CA05g14130	CAAT-box	CCAAT	common cis-acting element in promoter and enhancer regions
CaGH9B6	CA05g14130	CAAT-box	CCAAT	common cis-acting element in promoter and enhancer regions
CaGH9B6	CA05g14130	CAAT-box	TGCCAAC	common cis-acting element in promoter and enhancer regions
CaGH9B6	CA05g14130	CAAT-box	CAAAT	common cis-acting element in promoter and enhancer regions
CaGH9B6	CA05g14130	TATA-box	TATA	core promoter element around -30 of transcription start
CaGH9B6	CA05g14130	TATA-box	ATATAA	core promoter element around -30 of transcription start
CaGH9B6	CA05g14130	TATA-box	TATA	core promoter element around -30 of transcription start
CaGH9B6	CA05g14130	TATA-box	ATATAT	core promoter element around -30 of transcription start
CaGH9B6	CA05g14130	TATA-box	TATATA	core promoter element around -30 of transcription start
CaGH9B6	CA05g14130	TATA-box	ATATAT	core promoter element around -30 of transcription start
CaGH9B6	CA05g14130	TATA-box	TATA	core promoter element around -30 of transcription start
CaGH9B6	CA05g14130	TATA-box	TATA	core promoter element around -30 of transcription start
CaGH9B6	CA05g14130	TATA-box	ATTATA	core promoter element around -30 of transcription start
CaGH9B6	CA05g14130	TATA-box	TATAA	core promoter element around -30 of transcription start
CaGH9B6	CA05g14130	TATA-box	TATA	core promoter element around -30 of transcription start
CaGH9B6	CA05g14130	HD-Zip 1	CAAT(A/T)ATTG	element involved in differentiation of the palisade mesophyll cells
CaGH9B6	CA05g14130	GARE-motif	TCTGTTG	gibberellin-responsive element
CaGH9B6	CA05g14130	P-box	CCTTTTG	gibberellin-responsive element
CaGH9B6	CA05g14130	Sp1	GGGCGG	light responsive element
CaGH9B6	CA05g14130	3-AF1 binding site	TAAGAGAGGAA	light responsive element
CaGH9B6	CA05g14130	GT1-motif	GGTTAA	light responsive element
CaGH9B6	CA05g14130	MBS	CAACTG	MYB binding site involved in drought-inducibility
CaGH9B6	CA05g14130	Box 4	ATTAAT	part of a conserved DNA module involved in light responsiveness
CaGH9B6	CA05g14130	Box 4	ATTAAT	part of a conserved DNA module involved in light responsiveness
CaGH9B6	CA05g14130	ATC-motif	AGTAATCT	part of a conserved DNA module involved in light responsiveness
CaGH9B6	CA05g14130	LAMP-element	CTTTATCA	part of a light responsive element
CaGH9B6	CA05g14130	AE-box	AGAAACAA	part of a module for light response
CaGH9B17	CA05g14140	Unnamed__1	GAATTTAATTAA	60K protein binding site
CaGH9B17	CA05g14140	TGA-element	AACGAC	auxin-responsive element
CaGH9B17	CA05g14140	LTR	CCGAAA	cis-acting element involved in low-temperature responsiveness
CaGH9B17	CA05g14140	TCA-element	CCATCTTTTT	cis-acting element involved in salicylic acid responsiveness
CaGH9B17	CA05g14140	TCA-element	TCAGAAGAGG	cis-acting element involved in salicylic acid responsiveness
CaGH9B17	CA05g14140	ABRE	ACGTG	cis-acting element involved in the abscisic acid responsiveness
CaGH9B17	CA05g14140	ABRE	TACGTGTC	cis-acting element involved in the abscisic acid responsiveness
CaGH9B17	CA05g14140	ABRE	ACGTG	cis-acting element involved in the abscisic acid responsiveness
CaGH9B17	CA05g14140	ABRE	ACGTG	cis-acting element involved in the abscisic acid responsiveness
CaGH9B17	CA05g14140	ARE	AAACCA	cis-acting regulatory element essential for the anaerobic induction
CaGH9B17	CA05g14140	ARE	AAACCA	cis-acting regulatory element essential for the anaerobic induction
CaGH9B17	CA05g14140	ARE	AAACCA	cis-acting regulatory element essential for the anaerobic induction
CaGH9B17	CA05g14140	G-Box	CACGTT	cis-acting regulatory element involved in light responsiveness
CaGH9B17	CA05g14140	G-Box	TCCACATGGCA	cis-acting regulatory element involved in light responsiveness
CaGH9B17	CA05g14140	G-box	CACGTC	cis-acting regulatory element involved in light responsiveness
CaGH9B17	CA05g14140	G-box	CACGAC	cis-acting regulatory element involved in light responsiveness
CaGH9B17	CA05g14140	G-box	TACGTG	cis-acting regulatory element involved in light responsiveness
CaGH9B17	CA05g14140	G-box	TAAACGTG	cis-acting regulatory element involved in light responsiveness
CaGH9B17	CA05g14140	TGACG-motif	TGACG	cis-acting regulatory element involved in the MeJA-responsiveness
CaGH9B17	CA05g14140	TGACG-motif	TGACG	cis-acting regulatory element involved in the MeJA-responsiveness
CaGH9B17	CA05g14140	TGACG-motif	TGACG	cis-acting regulatory element involved in the MeJA-responsiveness
CaGH9B17	CA05g14140	CGTCA-motif	CGTCA	cis-acting regulatory element involved in the MeJA-responsiveness
CaGH9B17	CA05g14140	CGTCA-motif	CGTCA	cis-acting regulatory element involved in the MeJA-responsiveness
CaGH9B17	CA05g14140	CGTCA-motif	CGTCA	cis-acting regulatory element involved in the MeJA-responsiveness
CaGH9B17	CA05g14140	CAT-box	GCCACT	cis-acting regulatory element related to meristem expression
CaGH9B17	CA05g14140	CAT-box	GCCACT	cis-acting regulatory element related to meristem expression
CaGH9B17	CA05g14140	CAAT-box	CAAAT	common cis-acting element in promoter and enhancer regions
CaGH9B17	CA05g14140	CAAT-box	CAAAT	common cis-acting element in promoter and enhancer regions
CaGH9B17	CA05g14140	CAAT-box	CAAAT	common cis-acting element in promoter and enhancer regions
CaGH9B17	CA05g14140	CAAT-box	CCAAT	common cis-acting element in promoter and enhancer regions
CaGH9B17	CA05g14140	CAAT-box	CCAAT	common cis-acting element in promoter and enhancer regions
CaGH9B17	CA05g14140	CAAT-box	CCAAT	common cis-acting element in promoter and enhancer regions
CaGH9B17	CA05g14140	CAAT-box	CAAAT	common cis-acting element in promoter and enhancer regions
CaGH9B17	CA05g14140	CAAT-box	CAAAT	common cis-acting element in promoter and enhancer regions
CaGH9B17	CA05g14140	CAAT-box	CAACCAACTCC	common cis-acting element in promoter and enhancer regions
CaGH9B17	CA05g14140	CAAT-box	CCAAT	common cis-acting element in promoter and enhancer regions
CaGH9B17	CA05g14140	CAAT-box	CAAAT	common cis-acting element in promoter and enhancer regions
CaGH9B17	CA05g14140	CAAT-box	CAAAT	common cis-acting element in promoter and enhancer regions
CaGH9B17	CA05g14140	CAAT-box	CCAAT	common cis-acting element in promoter and enhancer regions
CaGH9B17	CA05g14140	TATA-box	ATTATA	core promoter element around -30 of transcription start
CaGH9B17	CA05g14140	TATA-box	TATAA	core promoter element around -30 of transcription start
CaGH9B17	CA05g14140	TATA-box	TATA	core promoter element around -30 of transcription start
CaGH9B17	CA05g14140	TATA-box	TACATAAA	core promoter element around -30 of transcription start
CaGH9B17	CA05g14140	TATA-box	TATAA	core promoter element around -30 of transcription start
CaGH9B17	CA05g14140	TATA-box	TATA	core promoter element around -30 of transcription start
CaGH9B17	CA05g14140	TATA-box	TATA	core promoter element around -30 of transcription start
CaGH9B17	CA05g14140	TATA-box	TATA	core promoter element around -30 of transcription start
CaGH9B17	CA05g14140	TATA-box	ATATAA	core promoter element around -30 of transcription start
CaGH9B17	CA05g14140	TATA-box	TATA	core promoter element around -30 of transcription start
CaGH9B17	CA05g14140	TATA-box	ATATAT	core promoter element around -30 of transcription start
CaGH9B17	CA05g14140	TATA-box	TATATA	core promoter element around -30 of transcription start
CaGH9B17	CA05g14140	TATA-box	ATATAT	core promoter element around -30 of transcription start
CaGH9B17	CA05g14140	TATA-box	TATA	core promoter element around -30 of transcription start
CaGH9B17	CA05g14140	TATA-box	TATA	core promoter element around -30 of transcription start
CaGH9B17	CA05g14140	HD-Zip 1	CAAT(A/T)ATTG	element involved in differentiation of the palisade mesophyll cells
CaGH9B17	CA05g14140	GARE-motif	TCTGTTG	gibberellin-responsive element
CaGH9B17	CA05g14140	P-box	CCTTTTG	gibberellin-responsive element
CaGH9B17	CA05g14140	GT1-motif	GGTTAA	light responsive element
CaGH9B17	CA05g14140	GT1-motif	GGTTAA	light responsive element
CaGH9B17	CA05g14140	3-AF1 binding site	TAAGAGAGGAA	light responsive element
CaGH9B17	CA05g14140	MBS	CAACTG	MYB binding site involved in drought-inducibility
CaGH9B17	CA05g14140	ATC-motif	AGTAATCT	part of a conserved DNA module involved in light responsiveness
CaGH9B17	CA05g14140	Box 4	ATTAAT	part of a conserved DNA module involved in light responsiveness
CaGH9B17	CA05g14140	TCCC-motif	TCTCCCT	part of a light responsive element
CaGH9B17	CA05g14140	LAMP-element	CTTTATCA	part of a light responsive element
CaGH9B17	CA05g14140	AE-box	AGAAACAA	part of a module for light response
CaGH9B16	CA05g14920	AT-rich element	ATAGAAATCAA	binding site of AT-rich DNA binding protein (ATBP-1)
CaGH9B16	CA05g14920	ACE	CTAACGTATT	cis-acting element involved in light responsiveness
CaGH9B16	CA05g14920	TCA-element	TCAGAAGAGG	cis-acting element involved in salicylic acid responsiveness
CaGH9B16	CA05g14920	ABRE	ACGTG	cis-acting element involved in the abscisic acid responsiveness
CaGH9B16	CA05g14920	ARE	AAACCA	cis-acting regulatory element essential for the anaerobic induction
CaGH9B16	CA05g14920	G-box	CACGTC	cis-acting regulatory element involved in light responsiveness
CaGH9B16	CA05g14920	CGTCA-motif	CGTCA	cis-acting regulatory element involved in the MeJA-responsiveness
CaGH9B16	CA05g14920	TGACG-motif	TGACG	cis-acting regulatory element involved in the MeJA-responsiveness
CaGH9B16	CA05g14920	GCN4_motif	TGAGTCA	cis-regulatory element involved in endosperm expression
CaGH9B16	CA05g14920	CAAT-box	CAAAT	common cis-acting element in promoter and enhancer regions
CaGH9B16	CA05g14920	CAAT-box	CAAAT	common cis-acting element in promoter and enhancer regions
CaGH9B16	CA05g14920	CAAT-box	CAAAT	common cis-acting element in promoter and enhancer regions
CaGH9B16	CA05g14920	CAAT-box	CAAAT	common cis-acting element in promoter and enhancer regions
CaGH9B16	CA05g14920	CAAT-box	CAAAT	common cis-acting element in promoter and enhancer regions
CaGH9B16	CA05g14920	CAAT-box	CAAAT	common cis-acting element in promoter and enhancer regions
CaGH9B16	CA05g14920	CAAT-box	CAAAT	common cis-acting element in promoter and enhancer regions
CaGH9B16	CA05g14920	CAAT-box	CCAAT	common cis-acting element in promoter and enhancer regions
CaGH9B16	CA05g14920	CAAT-box	CAAAT	common cis-acting element in promoter and enhancer regions
CaGH9B16	CA05g14920	CAAT-box	CCAAT	common cis-acting element in promoter and enhancer regions
CaGH9B16	CA05g14920	CAAT-box	CCAAT	common cis-acting element in promoter and enhancer regions
CaGH9B16	CA05g14920	CAAT-box	CAAAT	common cis-acting element in promoter and enhancer regions
CaGH9B16	CA05g14920	CAAT-box	CCAAT	common cis-acting element in promoter and enhancer regions
CaGH9B16	CA05g14920	CAAT-box	CAAAT	common cis-acting element in promoter and enhancer regions
CaGH9B16	CA05g14920	CAAT-box	CAAAT	common cis-acting element in promoter and enhancer regions
CaGH9B16	CA05g14920	CAAT-box	CAAAT	common cis-acting element in promoter and enhancer regions
CaGH9B16	CA05g14920	TATA-box	TATA	core promoter element around -30 of transcription start
CaGH9B16	CA05g14920	TATA-box	ATTATA	core promoter element around -30 of transcription start
CaGH9B16	CA05g14920	TATA-box	TATAA	core promoter element around -30 of transcription start
CaGH9B16	CA05g14920	TATA-box	TATA	core promoter element around -30 of transcription start
CaGH9B16	CA05g14920	TATA-box	ATATAA	core promoter element around -30 of transcription start
CaGH9B16	CA05g14920	TATA-box	TATA	core promoter element around -30 of transcription start
CaGH9B16	CA05g14920	TATA-box	TATA	core promoter element around -30 of transcription start
CaGH9B16	CA05g14920	TATA-box	TATAAA	core promoter element around -30 of transcription start
CaGH9B16	CA05g14920	TATA-box	TATAA	core promoter element around -30 of transcription start
CaGH9B16	CA05g14920	TATA-box	TATA	core promoter element around -30 of transcription start
CaGH9B16	CA05g14920	TATA-box	TATAA	core promoter element around -30 of transcription start
CaGH9B16	CA05g14920	TATA-box	TATA	core promoter element around -30 of transcription start
CaGH9B16	CA05g14920	TATA-box	ATATAT	core promoter element around -30 of transcription start
CaGH9B16	CA05g14920	TATA-box	TATA	core promoter element around -30 of transcription start
CaGH9B16	CA05g14920	TATA-box	ATATAT	core promoter element around -30 of transcription start
CaGH9B16	CA05g14920	TATA-box	TATATA	core promoter element around -30 of transcription start
CaGH9B16	CA05g14920	TATA-box	TATATTTATATTT	core promoter element around -30 of transcription start
CaGH9B16	CA05g14920	TATA-box	TATATA	core promoter element around -30 of transcription start
CaGH9B16	CA05g14920	TATA-box	ATATAA	core promoter element around -30 of transcription start
CaGH9B16	CA05g14920	TATA-box	TATA	core promoter element around -30 of transcription start
CaGH9B16	CA05g14920	TATA-box	ATATAT	core promoter element around -30 of transcription start
CaGH9B16	CA05g14920	TATA-box	TATA	core promoter element around -30 of transcription start
CaGH9B16	CA05g14920	TATA-box	TATAAAA	core promoter element around -30 of transcription start
CaGH9B16	CA05g14920	TATA-box	TATAAA	core promoter element around -30 of transcription start
CaGH9B16	CA05g14920	TATA-box	TATAA	core promoter element around -30 of transcription start
CaGH9B16	CA05g14920	TATA-box	TATA	core promoter element around -30 of transcription start
CaGH9B16	CA05g14920	TATA-box	ATATAT	core promoter element around -30 of transcription start
CaGH9B16	CA05g14920	TATA-box	TATATA	core promoter element around -30 of transcription start
CaGH9B16	CA05g14920	TATA-box	TATATTTATATTT	core promoter element around -30 of transcription start
CaGH9B16	CA05g14920	TATA-box	TATATA	core promoter element around -30 of transcription start
CaGH9B16	CA05g14920	TATA-box	ATATAA	core promoter element around -30 of transcription start
CaGH9B16	CA05g14920	TATA-box	TATA	core promoter element around -30 of transcription start
CaGH9B16	CA05g14920	TATA-box	ATATAT	core promoter element around -30 of transcription start
CaGH9B16	CA05g14920	TATA-box	TATA	core promoter element around -30 of transcription start
CaGH9B16	CA05g14920	TATA-box	TATAAA	core promoter element around -30 of transcription start
CaGH9B16	CA05g14920	TATA-box	TATATAA	core promoter element around -30 of transcription start
CaGH9B16	CA05g14920	TATA-box	TATATA	core promoter element around -30 of transcription start
CaGH9B16	CA05g14920	TATA-box	ATATAA	core promoter element around -30 of transcription start
CaGH9B16	CA05g14920	TATA-box	TATA	core promoter element around -30 of transcription start
CaGH9B16	CA05g14920	GARE-motif	TCTGTTG	gibberellin-responsive element
CaGH9B16	CA05g14920	GARE-motif	TCTGTTG	gibberellin-responsive element
CaGH9B16	CA05g14920	GARE-motif	TCTGTTG	gibberellin-responsive element
CaGH9B16	CA05g14920	GARE-motif	TCTGTTG	gibberellin-responsive element
CaGH9B16	CA05g14920	GARE-motif	TCTGTTG	gibberellin-responsive element
CaGH9B16	CA05g14920	GARE-motif	TCTGTTG	gibberellin-responsive element
CaGH9B16	CA05g14920	GARE-motif	TCTGTTG	gibberellin-responsive element
CaGH9B16	CA05g14920	GARE-motif	TCTGTTG	gibberellin-responsive element
CaGH9B16	CA05g14920	GARE-motif	TCTGTTG	gibberellin-responsive element
CaGH9B16	CA05g14920	GARE-motif	TCTGTTG	gibberellin-responsive element
CaGH9B16	CA05g14920	GT1-motif	GGTTAA	light responsive element
CaGH9B16	CA05g14920	GT1-motif	GGTTAA	light responsive element
CaGH9B16	CA05g14920	CCAAT-box	CAACGG	MYBHv1 binding site
CaGH9B16	CA05g14920	Box 4	ATTAAT	part of a conserved DNA module involved in light responsiveness
CaGH9B16	CA05g14920	Box 4	ATTAAT	part of a conserved DNA module involved in light responsiveness
CaGH9B16	CA05g14920	TCT-motif	TCTTAC	part of a light responsive element
CaGH9B16	CA05g14920	I-box	AAGATAAGGCT	part of a light responsive element
CaGH9B16	CA05g14920	TCCC-motif	TCTCCCT	part of a light responsive element
CaGH9B12	CA05g14930	ABRE	ACGTG	cis-acting element involved in the abscisic acid responsiveness
CaGH9B12	CA05g14930	G-box	CCACGTAA	cis-acting regulatory element involved in light responsiveness
CaGH9B12	CA05g14930	G-box	TACGTG	cis-acting regulatory element involved in light responsiveness
CaGH9B12	CA05g14930	CGTCA-motif	CGTCA	cis-acting regulatory element involved in the MeJA-responsiveness
CaGH9B12	CA05g14930	CGTCA-motif	CGTCA	cis-acting regulatory element involved in the MeJA-responsiveness
CaGH9B12	CA05g14930	TGACG-motif	TGACG	cis-acting regulatory element involved in the MeJA-responsiveness
CaGH9B12	CA05g14930	TGACG-motif	TGACG	cis-acting regulatory element involved in the MeJA-responsiveness
CaGH9B12	CA05g14930	CAAT-box	CAAAT	common cis-acting element in promoter and enhancer regions
CaGH9B12	CA05g14930	CAAT-box	CCAAT	common cis-acting element in promoter and enhancer regions
CaGH9B12	CA05g14930	CAAT-box	CAAAT	common cis-acting element in promoter and enhancer regions
CaGH9B12	CA05g14930	CAAT-box	CAAAT	common cis-acting element in promoter and enhancer regions
CaGH9B12	CA05g14930	CAAT-box	CCAAT	common cis-acting element in promoter and enhancer regions
CaGH9B12	CA05g14930	CAAT-box	CAAAT	common cis-acting element in promoter and enhancer regions
CaGH9B12	CA05g14930	CAAT-box	CAAAT	common cis-acting element in promoter and enhancer regions
CaGH9B12	CA05g14930	CAAT-box	CAAAT	common cis-acting element in promoter and enhancer regions
CaGH9B12	CA05g14930	CAAT-box	CAAAT	common cis-acting element in promoter and enhancer regions
CaGH9B12	CA05g14930	CAAT-box	CAAAT	common cis-acting element in promoter and enhancer regions
CaGH9B12	CA05g14930	CAAT-box	CAAAT	common cis-acting element in promoter and enhancer regions
CaGH9B12	CA05g14930	CAAT-box	CAAAT	common cis-acting element in promoter and enhancer regions
CaGH9B12	CA05g14930	TATA-box	ATATAA	core promoter element around -30 of transcription start
CaGH9B12	CA05g14930	TATA-box	TATA	core promoter element around -30 of transcription start
CaGH9B12	CA05g14930	TATA-box	ATATAT	core promoter element around -30 of transcription start
CaGH9B12	CA05g14930	TATA-box	TATA	core promoter element around -30 of transcription start
CaGH9B12	CA05g14930	TATA-box	ATATAA	core promoter element around -30 of transcription start
CaGH9B12	CA05g14930	TATA-box	TATA	core promoter element around -30 of transcription start
CaGH9B12	CA05g14930	TATA-box	ATTATA	core promoter element around -30 of transcription start
CaGH9B12	CA05g14930	TATA-box	TATAA	core promoter element around -30 of transcription start
CaGH9B12	CA05g14930	TATA-box	TATA	core promoter element around -30 of transcription start
CaGH9B12	CA05g14930	TATA-box	TATA	core promoter element around -30 of transcription start
CaGH9B12	CA05g14930	TATA-box	TATAA	core promoter element around -30 of transcription start
CaGH9B12	CA05g14930	TATA-box	TATA	core promoter element around -30 of transcription start
CaGH9B12	CA05g14930	TATA-box	ATTATA	core promoter element around -30 of transcription start
CaGH9B12	CA05g14930	TATA-box	TATAA	core promoter element around -30 of transcription start
CaGH9B12	CA05g14930	TATA-box	TATA	core promoter element around -30 of transcription start
CaGH9B12	CA05g14930	TATA-box	TATAAAA	core promoter element around -30 of transcription start
CaGH9B12	CA05g14930	TATA-box	TATAAA	core promoter element around -30 of transcription start
CaGH9B12	CA05g14930	TATA-box	TATAA	core promoter element around -30 of transcription start
CaGH9B12	CA05g14930	TATA-box	TATA	core promoter element around -30 of transcription start
CaGH9B12	CA05g14930	TATA-box	taTATAAAtc	core promoter element around -30 of transcription start
CaGH9B12	CA05g14930	TATA-box	TATAAA	core promoter element around -30 of transcription start
CaGH9B12	CA05g14930	TATA-box	TATATAA	core promoter element around -30 of transcription start
CaGH9B12	CA05g14930	TATA-box	TATATA	core promoter element around -30 of transcription start
CaGH9B12	CA05g14930	TATA-box	ATATAA	core promoter element around -30 of transcription start
CaGH9B12	CA05g14930	TATA-box	TATA	core promoter element around -30 of transcription start
CaGH9B12	CA05g14930	TATA-box	ATATAA	core promoter element around -30 of transcription start
CaGH9B12	CA05g14930	TATA-box	TATA	core promoter element around -30 of transcription start
CaGH9B12	CA05g14930	TATA-box	ATATAT	core promoter element around -30 of transcription start
CaGH9B12	CA05g14930	TATA-box	TATATA	core promoter element around -30 of transcription start
CaGH9B12	CA05g14930	TATA-box	ATATAT	core promoter element around -30 of transcription start
CaGH9B12	CA05g14930	TATA-box	TATA	core promoter element around -30 of transcription start
CaGH9B12	CA05g14930	TATA-box	TATATTTATATTT	core promoter element around -30 of transcription start
CaGH9B12	CA05g14930	TATA-box	taTATAAAtc	core promoter element around -30 of transcription start
CaGH9B12	CA05g14930	TATA-box	TATAAAT	core promoter element around -30 of transcription start
CaGH9B12	CA05g14930	TATA-box	TATAAA	core promoter element around -30 of transcription start
CaGH9B12	CA05g14930	TATA-box	TATATAA	core promoter element around -30 of transcription start
CaGH9B12	CA05g14930	TATA-box	TATATA	core promoter element around -30 of transcription start
CaGH9B12	CA05g14930	TATA-box	ATATAT	core promoter element around -30 of transcription start
CaGH9B12	CA05g14930	TATA-box	TATA	core promoter element around -30 of transcription start
CaGH9B12	CA05g14930	TATA-box	taTATAAAtc	core promoter element around -30 of transcription start
CaGH9B12	CA05g14930	TATA-box	TATA	core promoter element around -30 of transcription start
CaGH9B12	CA05g14930	TATA-box	TATACA	core promoter element around -30 of transcription start
CaGH9B12	CA05g14930	TATA-box	TATA	core promoter element around -30 of transcription start
CaGH9B12	CA05g14930	TATA-box	TACAAAA	core promoter element around -30 of transcription start
CaGH9B12	CA05g14930	TATA-box	taTATAAAtc	core promoter element around -30 of transcription start
CaGH9B12	CA05g14930	TATA-box	TATAAAT	core promoter element around -30 of transcription start
CaGH9B12	CA05g14930	TATA-box	TATAAA	core promoter element around -30 of transcription start
CaGH9B12	CA05g14930	TATA-box	TATATAA	core promoter element around -30 of transcription start
CaGH9B12	CA05g14930	TATA-box	TATATA	core promoter element around -30 of transcription start
CaGH9B12	CA05g14930	TATA-box	TATA	core promoter element around -30 of transcription start
CaGH9B12	CA05g14930	TATA-box	TATA	core promoter element around -30 of transcription start
CaGH9B12	CA05g14930	TATA-box	TACATAAA	core promoter element around -30 of transcription start
CaGH9B12	CA05g14930	TATA-box	TATACA	core promoter element around -30 of transcription start
CaGH9B12	CA05g14930	TATA-box	TATATA	core promoter element around -30 of transcription start
CaGH9B12	CA05g14930	TATA-box	ATATAA	core promoter element around -30 of transcription start
CaGH9B12	CA05g14930	TATA-box	TATA	core promoter element around -30 of transcription start
CaGH9B12	CA05g14930	GARE-motif	TCTGTTG	gibberellin-responsive element
CaGH9B12	CA05g14930	Box 4	ATTAAT	part of a conserved DNA module involved in light responsiveness
CaGH9B12	CA05g14930	Box 4	ATTAAT	part of a conserved DNA module involved in light responsiveness
CaGH9B12	CA05g14930	Box 4	ATTAAT	part of a conserved DNA module involved in light responsiveness
CaGH9B12	CA05g14930	GA-motif	ATAGATAA	part of a light responsive element
CaGH9B9	CA05g14950	LTR	CCGAAA	cis-acting element involved in low-temperature responsiveness
CaGH9B9	CA05g14950	TCA-element	CCATCTTTTT	cis-acting element involved in salicylic acid responsiveness
CaGH9B9	CA05g14950	ARE	AAACCA	cis-acting regulatory element essential for the anaerobic induction
CaGH9B9	CA05g14950	circadian	CAAAGATATC	cis-acting regulatory element involved in circadian control
CaGH9B9	CA05g14950	CAAT-box	CCAAT	common cis-acting element in promoter and enhancer regions
CaGH9B9	CA05g14950	CAAT-box	CAAAT	common cis-acting element in promoter and enhancer regions
CaGH9B9	CA05g14950	CAAT-box	CCAAT	common cis-acting element in promoter and enhancer regions
CaGH9B9	CA05g14950	CAAT-box	CAAAT	common cis-acting element in promoter and enhancer regions
CaGH9B9	CA05g14950	CAAT-box	CAAAT	common cis-acting element in promoter and enhancer regions
CaGH9B9	CA05g14950	CAAT-box	CAAAT	common cis-acting element in promoter and enhancer regions
CaGH9B9	CA05g14950	CAAT-box	CAAAT	common cis-acting element in promoter and enhancer regions
CaGH9B9	CA05g14950	CAAT-box	CAAAT	common cis-acting element in promoter and enhancer regions
CaGH9B9	CA05g14950	CAAT-box	CCAAT	common cis-acting element in promoter and enhancer regions
CaGH9B9	CA05g14950	CAAT-box	CAAAT	common cis-acting element in promoter and enhancer regions
CaGH9B9	CA05g14950	CAAT-box	CAAAT	common cis-acting element in promoter and enhancer regions
CaGH9B9	CA05g14950	CAAT-box	CAAAT	common cis-acting element in promoter and enhancer regions
CaGH9B9	CA05g14950	CAAT-box	CAAAT	common cis-acting element in promoter and enhancer regions
CaGH9B9	CA05g14950	CAAT-box	CCAAT	common cis-acting element in promoter and enhancer regions
CaGH9B9	CA05g14950	CAAT-box	CAAAT	common cis-acting element in promoter and enhancer regions
CaGH9B9	CA05g14950	CAAT-box	CAAAT	common cis-acting element in promoter and enhancer regions
CaGH9B9	CA05g14950	CAAT-box	CAAAT	common cis-acting element in promoter and enhancer regions
CaGH9B9	CA05g14950	CAAT-box	CAAAT	common cis-acting element in promoter and enhancer regions
CaGH9B9	CA05g14950	CAAT-box	CAAAT	common cis-acting element in promoter and enhancer regions
CaGH9B9	CA05g14950	TATA-box	TATA	core promoter element around -30 of transcription start
CaGH9B9	CA05g14950	TATA-box	TATA	core promoter element around -30 of transcription start
CaGH9B9	CA05g14950	TATA-box	TATATA	core promoter element around -30 of transcription start
CaGH9B9	CA05g14950	TATA-box	ATATAT	core promoter element around -30 of transcription start
CaGH9B9	CA05g14950	TATA-box	TATATA	core promoter element around -30 of transcription start
CaGH9B9	CA05g14950	TATA-box	TATA	core promoter element around -30 of transcription start
CaGH9B9	CA05g14950	TATA-box	ATATAA	core promoter element around -30 of transcription start
CaGH9B9	CA05g14950	TATA-box	TATA	core promoter element around -30 of transcription start
CaGH9B9	CA05g14950	TATA-box	TATA	core promoter element around -30 of transcription start
CaGH9B9	CA05g14950	TATA-box	TATATA	core promoter element around -30 of transcription start
CaGH9B9	CA05g14950	TATA-box	TATA	core promoter element around -30 of transcription start
CaGH9B9	CA05g14950	TATA-box	TATATA	core promoter element around -30 of transcription start
CaGH9B9	CA05g14950	TATA-box	ATATAT	core promoter element around -30 of transcription start
CaGH9B9	CA05g14950	TATA-box	TATATA	core promoter element around -30 of transcription start
CaGH9B9	CA05g14950	TATA-box	TATA	core promoter element around -30 of transcription start
CaGH9B9	CA05g14950	TATA-box	ATATAA	core promoter element around -30 of transcription start
CaGH9B9	CA05g14950	TATA-box	TATA	core promoter element around -30 of transcription start
CaGH9B9	CA05g14950	TATA-box	TATA	core promoter element around -30 of transcription start
CaGH9B9	CA05g14950	TATA-box	ccTATAAAaa	core promoter element around -30 of transcription start
CaGH9B9	CA05g14950	TATA-box	TATAA	core promoter element around -30 of transcription start
CaGH9B9	CA05g14950	TATA-box	TATA	core promoter element around -30 of transcription start
CaGH9B9	CA05g14950	TATA-box	TATAA	core promoter element around -30 of transcription start
CaGH9B9	CA05g14950	TATA-box	TATA	core promoter element around -30 of transcription start
CaGH9B9	CA05g14950	TATA-box	ATATAA	core promoter element around -30 of transcription start
CaGH9B9	CA05g14950	TATA-box	TATA	core promoter element around -30 of transcription start
CaGH9B9	CA05g14950	TATA-box	ATTATA	core promoter element around -30 of transcription start
CaGH9B9	CA05g14950	TATA-box	TATAA	core promoter element around -30 of transcription start
CaGH9B9	CA05g14950	TATA-box	TATA	core promoter element around -30 of transcription start
CaGH9B9	CA05g14950	TATA-box	TATA	core promoter element around -30 of transcription start
CaGH9B9	CA05g14950	TATA-box	TATA	core promoter element around -30 of transcription start
CaGH9B9	CA05g14950	TATA-box	TATAAAA	core promoter element around -30 of transcription start
CaGH9B9	CA05g14950	TATA-box	taTATAAAtc	core promoter element around -30 of transcription start
CaGH9B9	CA05g14950	TATA-box	TATAA	core promoter element around -30 of transcription start
CaGH9B9	CA05g14950	TATA-box	TATA	core promoter element around -30 of transcription start
CaGH9B9	CA05g14950	TATA-box	ATATAT	core promoter element around -30 of transcription start
CaGH9B9	CA05g14950	TATA-box	TATA	core promoter element around -30 of transcription start
CaGH9B9	CA05g14950	TATA-box	TATA	core promoter element around -30 of transcription start
CaGH9B9	CA05g14950	TATA-box	TATA	core promoter element around -30 of transcription start
CaGH9B9	CA05g14950	TATA-box	TATAAAA	core promoter element around -30 of transcription start
CaGH9B9	CA05g14950	TATA-box	TATAAA	core promoter element around -30 of transcription start
CaGH9B9	CA05g14950	TATA-box	TATAA	core promoter element around -30 of transcription start
CaGH9B9	CA05g14950	TATA-box	TATA	core promoter element around -30 of transcription start
CaGH9B9	CA05g14950	TATA-box	TATA	core promoter element around -30 of transcription start
CaGH9B9	CA05g14950	TATA-box	ATTATA	core promoter element around -30 of transcription start
CaGH9B9	CA05g14950	TATA-box	TATAA	core promoter element around -30 of transcription start
CaGH9B9	CA05g14950	TATA-box	TATA	core promoter element around -30 of transcription start
CaGH9B9	CA05g14950	TATA-box	TATAAAA	core promoter element around -30 of transcription start
CaGH9B9	CA05g14950	TATA-box	TATAAA	core promoter element around -30 of transcription start
CaGH9B9	CA05g14950	TATA-box	TATAA	core promoter element around -30 of transcription start
CaGH9B9	CA05g14950	TATA-box	TATA	core promoter element around -30 of transcription start
CaGH9B9	CA05g14950	TATA-box	ccTATAAAaa	core promoter element around -30 of transcription start
CaGH9B9	CA05g14950	TATA-box	TATAA	core promoter element around -30 of transcription start
CaGH9B9	CA05g14950	TATA-box	TATA	core promoter element around -30 of transcription start
CaGH9B9	CA05g14950	TATA-box	TATA	core promoter element around -30 of transcription start
CaGH9B9	CA05g14950	TATA-box	TATACA	core promoter element around -30 of transcription start
CaGH9B9	CA05g14950	TATA-box	TATATA	core promoter element around -30 of transcription start
CaGH9B9	CA05g14950	TATA-box	ATATAT	core promoter element around -30 of transcription start
CaGH9B9	CA05g14950	TATA-box	TATATA	core promoter element around -30 of transcription start
CaGH9B9	CA05g14950	TATA-box	ATATAT	core promoter element around -30 of transcription start
CaGH9B9	CA05g14950	TATA-box	TATATA	core promoter element around -30 of transcription start
CaGH9B9	CA05g14950	TATA-box	ATATAT	core promoter element around -30 of transcription start
CaGH9B9	CA05g14950	TATA-box	TATATA	core promoter element around -30 of transcription start
CaGH9B9	CA05g14950	TATA-box	ATATAT	core promoter element around -30 of transcription start
CaGH9B9	CA05g14950	TATA-box	TATATA	core promoter element around -30 of transcription start
CaGH9B9	CA05g14950	TATA-box	ATATAT	core promoter element around -30 of transcription start
CaGH9B9	CA05g14950	TATA-box	TATATA	core promoter element around -30 of transcription start
CaGH9B9	CA05g14950	TATA-box	ATATAT	core promoter element around -30 of transcription start
CaGH9B9	CA05g14950	TATA-box	TATA	core promoter element around -30 of transcription start
CaGH9B9	CA05g14950	TATA-box	ATATAA	core promoter element around -30 of transcription start
CaGH9B9	CA05g14950	TATA-box	TATA	core promoter element around -30 of transcription start
CaGH9B9	CA05g14950	TATA-box	ATTATA	core promoter element around -30 of transcription start
CaGH9B9	CA05g14950	TATA-box	TATAA	core promoter element around -30 of transcription start
CaGH9B9	CA05g14950	TATA-box	TATA	core promoter element around -30 of transcription start
CaGH9B9	CA05g14950	TATA-box	taTATAAAtc	core promoter element around -30 of transcription start
CaGH9B9	CA05g14950	TATA-box	TATAAAT	core promoter element around -30 of transcription start
CaGH9B9	CA05g14950	TATA-box	TATAAA	core promoter element around -30 of transcription start
CaGH9B9	CA05g14950	TATA-box	TATATAA	core promoter element around -30 of transcription start
CaGH9B9	CA05g14950	TATA-box	TATATA	core promoter element around -30 of transcription start
CaGH9B9	CA05g14950	TATA-box	ATATAA	core promoter element around -30 of transcription start
CaGH9B9	CA05g14950	TATA-box	TATA	core promoter element around -30 of transcription start
CaGH9B9	CA05g14950	P-box	CCTTTTG	gibberellin-responsive element
CaGH9B9	CA05g14950	Box 4	ATTAAT	part of a conserved DNA module involved in light responsiveness
CaGH9B9	CA05g14950	Box 4	ATTAAT	part of a conserved DNA module involved in light responsiveness
CaGH9B9	CA05g14950	Box 4	ATTAAT	part of a conserved DNA module involved in light responsiveness
CaGH9B9	CA05g14950	Box 4	ATTAAT	part of a conserved DNA module involved in light responsiveness
CaGH9B9	CA05g14950	I-box	atGATAAGGTC	part of a light responsive element
CaGH9B9	CA05g14950	I-box	gGATAAGGTG	part of a light responsive element
CaGH9B9	CA05g14950	GATA-motif	AAGGATAAGG	part of a light responsive element
CaGH9A4	CA06g13780	ACE	GACACGTATG	cis-acting element involved in light responsiveness
CaGH9A4	CA06g13780	LTR	CCGAAA	cis-acting element involved in low-temperature responsiveness
CaGH9A4	CA06g13780	LTR	CCGAAA	cis-acting element involved in low-temperature responsiveness
CaGH9A4	CA06g13780	TCA-element	CCATCTTTTT	cis-acting element involved in salicylic acid responsiveness
CaGH9A4	CA06g13780	ABRE	CACGTG	cis-acting element involved in the abscisic acid responsiveness
CaGH9A4	CA06g13780	ABRE	ACGTG	cis-acting element involved in the abscisic acid responsiveness
CaGH9A4	CA06g13780	ABRE	ACGTG	cis-acting element involved in the abscisic acid responsiveness
CaGH9A4	CA06g13780	A-box	CCGTCC	cis-acting regulatory element
CaGH9A4	CA06g13780	ARE	AAACCA	cis-acting regulatory element essential for the anaerobic induction
CaGH9A4	CA06g13780	G-Box	CACGTG	cis-acting regulatory element involved in light responsiveness
CaGH9A4	CA06g13780	G-box	CACGTG	cis-acting regulatory element involved in light responsiveness
CaGH9A4	CA06g13780	G-box	CACGTC	cis-acting regulatory element involved in light responsiveness
CaGH9A4	CA06g13780	TGACG-motif	TGACG	cis-acting regulatory element involved in the MeJA-responsiveness
CaGH9A4	CA06g13780	TGACG-motif	TGACG	cis-acting regulatory element involved in the MeJA-responsiveness
CaGH9A4	CA06g13780	CGTCA-motif	CGTCA	cis-acting regulatory element involved in the MeJA-responsiveness
CaGH9A4	CA06g13780	CGTCA-motif	CGTCA	cis-acting regulatory element involved in the MeJA-responsiveness
CaGH9A4	CA06g13780	CAAT-box	CAAAT	common cis-acting element in promoter and enhancer regions
CaGH9A4	CA06g13780	CAAT-box	CCCAATTT	common cis-acting element in promoter and enhancer regions
CaGH9A4	CA06g13780	CAAT-box	CCAAT	common cis-acting element in promoter and enhancer regions
CaGH9A4	CA06g13780	CAAT-box	CAAAT	common cis-acting element in promoter and enhancer regions
CaGH9A4	CA06g13780	CAAT-box	CAAAT	common cis-acting element in promoter and enhancer regions
CaGH9A4	CA06g13780	CAAT-box	CAAAT	common cis-acting element in promoter and enhancer regions
CaGH9A4	CA06g13780	CAAT-box	CAAAT	common cis-acting element in promoter and enhancer regions
CaGH9A4	CA06g13780	CAAT-box	CAAAT	common cis-acting element in promoter and enhancer regions
CaGH9A4	CA06g13780	CAAT-box	CAAAT	common cis-acting element in promoter and enhancer regions
CaGH9A4	CA06g13780	CAAT-box	CAAAT	common cis-acting element in promoter and enhancer regions
CaGH9A4	CA06g13780	CAAT-box	CCAAT	common cis-acting element in promoter and enhancer regions
CaGH9A4	CA06g13780	CAAT-box	CAAAT	common cis-acting element in promoter and enhancer regions
CaGH9A4	CA06g13780	CAAT-box	CAAAT	common cis-acting element in promoter and enhancer regions
CaGH9A4	CA06g13780	CAAT-box	CAAAT	common cis-acting element in promoter and enhancer regions
CaGH9A4	CA06g13780	CAAT-box	CAAAT	common cis-acting element in promoter and enhancer regions
CaGH9A4	CA06g13780	CAAT-box	CAAAT	common cis-acting element in promoter and enhancer regions
CaGH9A4	CA06g13780	TATA-box	TATA	core promoter element around -30 of transcription start
CaGH9A4	CA06g13780	TATA-box	ATATAT	core promoter element around -30 of transcription start
CaGH9A4	CA06g13780	TATA-box	TATATA	core promoter element around -30 of transcription start
CaGH9A4	CA06g13780	TATA-box	TATA	core promoter element around -30 of transcription start
CaGH9A4	CA06g13780	TATA-box	TATA	core promoter element around -30 of transcription start
CaGH9A4	CA06g13780	TATA-box	TATAAAA	core promoter element around -30 of transcription start
CaGH9A4	CA06g13780	TATA-box	TATAAA	core promoter element around -30 of transcription start
CaGH9A4	CA06g13780	TATA-box	TATATAA	core promoter element around -30 of transcription start
CaGH9A4	CA06g13780	TATA-box	TATATA	core promoter element around -30 of transcription start
CaGH9A4	CA06g13780	TATA-box	ATATAA	core promoter element around -30 of transcription start
CaGH9A4	CA06g13780	TATA-box	TATA	core promoter element around -30 of transcription start
CaGH9A4	CA06g13780	TATA-box	TATA	core promoter element around -30 of transcription start
CaGH9A4	CA06g13780	TATA-box	taTATAAAtc	core promoter element around -30 of transcription start
CaGH9A4	CA06g13780	TATA-box	TATTTAAA	core promoter element around -30 of transcription start
CaGH9A4	CA06g13780	TATA-box	ATATAT	core promoter element around -30 of transcription start
CaGH9A4	CA06g13780	TATA-box	TATA	core promoter element around -30 of transcription start
CaGH9A4	CA06g13780	TATA-box	TATAA	core promoter element around -30 of transcription start
CaGH9A4	CA06g13780	TATA-box	TATA	core promoter element around -30 of transcription start
CaGH9A4	CA06g13780	TATA-box	ATATAT	core promoter element around -30 of transcription start
CaGH9A4	CA06g13780	TATA-box	TATATA	core promoter element around -30 of transcription start
CaGH9A4	CA06g13780	TATA-box	TATA	core promoter element around -30 of transcription start
CaGH9A4	CA06g13780	TATA-box	TATA	core promoter element around -30 of transcription start
CaGH9A4	CA06g13780	TATA-box	ATATAT	core promoter element around -30 of transcription start
CaGH9A4	CA06g13780	TATA-box	TATATA	core promoter element around -30 of transcription start
CaGH9A4	CA06g13780	TATA-box	ATATAA	core promoter element around -30 of transcription start
CaGH9A4	CA06g13780	TATA-box	TATA	core promoter element around -30 of transcription start
CaGH9A4	CA06g13780	TATA-box	ATATAT	core promoter element around -30 of transcription start
CaGH9A4	CA06g13780	TATA-box	TATATA	core promoter element around -30 of transcription start
CaGH9A4	CA06g13780	TATA-box	ATATAA	core promoter element around -30 of transcription start
CaGH9A4	CA06g13780	TATA-box	TATA	core promoter element around -30 of transcription start
CaGH9A4	CA06g13780	TATA-box	ATATAT	core promoter element around -30 of transcription start
CaGH9A4	CA06g13780	TATA-box	TATA	core promoter element around -30 of transcription start
CaGH9A4	CA06g13780	TATA-box	TATA	core promoter element around -30 of transcription start
CaGH9A4	CA06g13780	TATA-box	TATAAGAA	core promoter element around -30 of transcription start
CaGH9A4	CA06g13780	TATA-box	TATAA	core promoter element around -30 of transcription start
CaGH9A4	CA06g13780	TATA-box	TATA	core promoter element around -30 of transcription start
CaGH9A4	CA06g13780	TATA-box	ATATAA	core promoter element around -30 of transcription start
CaGH9A4	CA06g13780	TATA-box	TATA	core promoter element around -30 of transcription start
CaGH9A4	CA06g13780	TATA-box	ATTATA	core promoter element around -30 of transcription start
CaGH9A4	CA06g13780	TATA-box	TATAA	core promoter element around -30 of transcription start
CaGH9A4	CA06g13780	TATA-box	TATA	core promoter element around -30 of transcription start
CaGH9A4	CA06g13780	TATA-box	TATA	core promoter element around -30 of transcription start
CaGH9A4	CA06g13780	TATA-box	ccTATAAAaa	core promoter element around -30 of transcription start
CaGH9A4	CA06g13780	GT1-motif	GGTTAA	light responsive element
CaGH9A4	CA06g13780	GT1-motif	GGTTAA	light responsive element
CaGH9A4	CA06g13780	Box 4	ATTAAT	part of a conserved DNA module involved in light responsiveness
CaGH9A4	CA06g13780	Box 4	ATTAAT	part of a conserved DNA module involved in light responsiveness
CaGH9A4	CA06g13780	Box 4	ATTAAT	part of a conserved DNA module involved in light responsiveness
CaGH9A4	CA06g13780	Box 4	ATTAAT	part of a conserved DNA module involved in light responsiveness
CaGH9A4	CA06g13780	LAMP-element	CTTTATCA	part of a light responsive element
CaGH9A4	CA06g13780	LAMP-element	CTTTATCA	part of a light responsive element
CaGH9A4	CA06g13780	I-box	AGATAAGG	part of a light responsive element
CaGH9A4	CA06g13780	AT1-motif	AATTATTTTTTATT	part of a light responsive module
CaGH9A4	CA06g13780	AuxRE	TGTCTCAATAAG	part of an auxin-responsive element
CaGH9A4	CA06g13780	WUN-motif	AAATTTCCT	wound-responsive element
CaGH9B8	CA07g10510	TC-rich repeats	ATTCTCTAAC	cis-acting element involved in defense and stress responsiveness
CaGH9B8	CA07g10510	ACE	GACACGTATG	cis-acting element involved in light responsiveness
CaGH9B8	CA07g10510	ACE	CTAACGTATT	cis-acting element involved in light responsiveness
CaGH9B8	CA07g10510	TCA-element	CCATCTTTTT	cis-acting element involved in salicylic acid responsiveness
CaGH9B8	CA07g10510	ABRE	ACGTG	cis-acting element involved in the abscisic acid responsiveness
CaGH9B8	CA07g10510	ABRE	ACGTG	cis-acting element involved in the abscisic acid responsiveness
CaGH9B8	CA07g10510	ABRE	ACGTG	cis-acting element involved in the abscisic acid responsiveness
CaGH9B8	CA07g10510	ABRE	ACGTG	cis-acting element involved in the abscisic acid responsiveness
CaGH9B8	CA07g10510	ARE	AAACCA	cis-acting regulatory element essential for the anaerobic induction
CaGH9B8	CA07g10510	ARE	AAACCA	cis-acting regulatory element essential for the anaerobic induction
CaGH9B8	CA07g10510	G-Box	CACGTT	cis-acting regulatory element involved in light responsiveness
CaGH9B8	CA07g10510	G-Box	CACGTT	cis-acting regulatory element involved in light responsiveness
CaGH9B8	CA07g10510	G-Box	CACGTT	cis-acting regulatory element involved in light responsiveness
CaGH9B8	CA07g10510	G-box	CACGTC	cis-acting regulatory element involved in light responsiveness
CaGH9B8	CA07g10510	CGTCA-motif	CGTCA	cis-acting regulatory element involved in the MeJA-responsiveness
CaGH9B8	CA07g10510	CGTCA-motif	CGTCA	cis-acting regulatory element involved in the MeJA-responsiveness
CaGH9B8	CA07g10510	TGACG-motif	TGACG	cis-acting regulatory element involved in the MeJA-responsiveness
CaGH9B8	CA07g10510	TGACG-motif	TGACG	cis-acting regulatory element involved in the MeJA-responsiveness
CaGH9B8	CA07g10510	O2-site	GATGACATGG	cis-acting regulatory element involved in zein metabolism regulation
CaGH9B8	CA07g10510	CAT-box	GCCACT	cis-acting regulatory element related to meristem expression
CaGH9B8	CA07g10510	CAAT-box	CAAAT	common cis-acting element in promoter and enhancer regions
CaGH9B8	CA07g10510	CAAT-box	CAAAT	common cis-acting element in promoter and enhancer regions
CaGH9B8	CA07g10510	CAAT-box	CAAAT	common cis-acting element in promoter and enhancer regions
CaGH9B8	CA07g10510	CAAT-box	CAAAT	common cis-acting element in promoter and enhancer regions
CaGH9B8	CA07g10510	CAAT-box	CAAAT	common cis-acting element in promoter and enhancer regions
CaGH9B8	CA07g10510	CAAT-box	CAAAT	common cis-acting element in promoter and enhancer regions
CaGH9B8	CA07g10510	CAAT-box	CCAAT	common cis-acting element in promoter and enhancer regions
CaGH9B8	CA07g10510	CAAT-box	CCAAT	common cis-acting element in promoter and enhancer regions
CaGH9B8	CA07g10510	CAAT-box	CAAAT	common cis-acting element in promoter and enhancer regions
CaGH9B8	CA07g10510	CAAT-box	CAAAT	common cis-acting element in promoter and enhancer regions
CaGH9B8	CA07g10510	CAAT-box	CAAAT	common cis-acting element in promoter and enhancer regions
CaGH9B8	CA07g10510	CAAT-box	CCAAT	common cis-acting element in promoter and enhancer regions
CaGH9B8	CA07g10510	CAAT-box	CAAAT	common cis-acting element in promoter and enhancer regions
CaGH9B8	CA07g10510	CAAT-box	CAAAT	common cis-acting element in promoter and enhancer regions
CaGH9B8	CA07g10510	CAAT-box	CCAAT	common cis-acting element in promoter and enhancer regions
CaGH9B8	CA07g10510	CAAT-box	CCAAT	common cis-acting element in promoter and enhancer regions
CaGH9B8	CA07g10510	TATA-box	ATATAA	core promoter element around -30 of transcription start
CaGH9B8	CA07g10510	TATA-box	TATA	core promoter element around -30 of transcription start
CaGH9B8	CA07g10510	TATA-box	TATAA	core promoter element around -30 of transcription start
CaGH9B8	CA07g10510	TATA-box	TATA	core promoter element around -30 of transcription start
CaGH9B8	CA07g10510	TATA-box	ATATAA	core promoter element around -30 of transcription start
CaGH9B8	CA07g10510	TATA-box	TATA	core promoter element around -30 of transcription start
CaGH9B8	CA07g10510	TATA-box	ATTATA	core promoter element around -30 of transcription start
CaGH9B8	CA07g10510	TATA-box	TATAA	core promoter element around -30 of transcription start
CaGH9B8	CA07g10510	TATA-box	TATA	core promoter element around -30 of transcription start
CaGH9B8	CA07g10510	TATA-box	ATATAT	core promoter element around -30 of transcription start
CaGH9B8	CA07g10510	TATA-box	TATA	core promoter element around -30 of transcription start
CaGH9B8	CA07g10510	TATA-box	TATA	core promoter element around -30 of transcription start
CaGH9B8	CA07g10510	TATA-box	ATATAA	core promoter element around -30 of transcription start
CaGH9B8	CA07g10510	TATA-box	TATA	core promoter element around -30 of transcription start
CaGH9B8	CA07g10510	TATA-box	ATATAT	core promoter element around -30 of transcription start
CaGH9B8	CA07g10510	TATA-box	TATATTTATATTT	core promoter element around -30 of transcription start
CaGH9B8	CA07g10510	TATA-box	ATTATA	core promoter element around -30 of transcription start
CaGH9B8	CA07g10510	TATA-box	TATAA	core promoter element around -30 of transcription start
CaGH9B8	CA07g10510	TATA-box	TATA	core promoter element around -30 of transcription start
CaGH9B8	CA07g10510	TATA-box	TATA	core promoter element around -30 of transcription start
CaGH9B8	CA07g10510	TATA-box	TATAAAT	core promoter element around -30 of transcription start
CaGH9B8	CA07g10510	TATA-box	TATAAA	core promoter element around -30 of transcription start
CaGH9B8	CA07g10510	TATA-box	TATAA	core promoter element around -30 of transcription start
CaGH9B8	CA07g10510	TATA-box	TATA	core promoter element around -30 of transcription start
CaGH9B8	CA07g10510	TATA-box	TATAA	core promoter element around -30 of transcription start
CaGH9B8	CA07g10510	TATA-box	TATA	core promoter element around -30 of transcription start
CaGH9B8	CA07g10510	TATA-box	TATA	core promoter element around -30 of transcription start
CaGH9B8	CA07g10510	TATA-box	TACATAAA	core promoter element around -30 of transcription start
CaGH9B8	CA07g10510	TATA-box	TACAAAA	core promoter element around -30 of transcription start
CaGH9B8	CA07g10510	TATA-box	ATATAT	core promoter element around -30 of transcription start
CaGH9B8	CA07g10510	TATA-box	TATATA	core promoter element around -30 of transcription start
CaGH9B8	CA07g10510	TATA-box	ATATAA	core promoter element around -30 of transcription start
CaGH9B8	CA07g10510	TATA-box	TATA	core promoter element around -30 of transcription start
CaGH9B8	CA07g10510	TATA-box	ATATAT	core promoter element around -30 of transcription start
CaGH9B8	CA07g10510	TATA-box	TATA	core promoter element around -30 of transcription start
CaGH9B8	CA07g10510	TATA-box	ATATAA	core promoter element around -30 of transcription start
CaGH9B8	CA07g10510	TATA-box	TATA	core promoter element around -30 of transcription start
CaGH9B8	CA07g10510	TATA-box	ATTATA	core promoter element around -30 of transcription start
CaGH9B8	CA07g10510	TATA-box	TATAA	core promoter element around -30 of transcription start
CaGH9B8	CA07g10510	TATA-box	TATA	core promoter element around -30 of transcription start
CaGH9B8	CA07g10510	TATA-box	TATA	core promoter element around -30 of transcription start
CaGH9B8	CA07g10510	TATA-box	ATATAT	core promoter element around -30 of transcription start
CaGH9B8	CA07g10510	TATA-box	TATA	core promoter element around -30 of transcription start
CaGH9B8	CA07g10510	TATA-box	TATA	core promoter element around -30 of transcription start
CaGH9B8	CA07g10510	GT1-motif	GTGTGTGAA	light responsive element
CaGH9B8	CA07g10510	GT1-motif	GGTTAA	light responsive element
CaGH9B8	CA07g10510	GT1-motif	GGTTAA	light responsive element
CaGH9B8	CA07g10510	MBSI	aaaAaaC(G/C)GTTA	MYB binding site involved in flavonoid biosynthetic genes regulation
CaGH9B8	CA07g10510	Box 4	ATTAAT	part of a conserved DNA module involved in light responsiveness
CaGH9B8	CA07g10510	Box 4	ATTAAT	part of a conserved DNA module involved in light responsiveness
CaGH9B8	CA07g10510	Box 4	ATTAAT	part of a conserved DNA module involved in light responsiveness
CaGH9B8	CA07g10510	Box 4	ATTAAT	part of a conserved DNA module involved in light responsiveness
CaGH9B8	CA07g10510	Box 4	ATTAAT	part of a conserved DNA module involved in light responsiveness
CaGH9B8	CA07g10510	Box 4	ATTAAT	part of a conserved DNA module involved in light responsiveness
CaGH9B8	CA07g10510	GATA-motif	AAGATAAGATT	part of a light responsive element
CaGH9B8	CA07g10510	GATA-motif	AAGGATAAGG	part of a light responsive element
CaGH9B8	CA07g10510	chs-CMA1a	TTACTTAA	part of a light responsive element
CaGH9B8	CA07g10510	chs-CMA1a	TTACTTAA	part of a light responsive element
CaGH9B4	CA07g19780	AT-rich element	ATAGAAATCAA	binding site of AT-rich DNA binding protein (ATBP-1)
CaGH9B4	CA07g19780	TC-rich repeats	GTTTTCTTAC	cis-acting element involved in defense and stress responsiveness
CaGH9B4	CA07g19780	TC-rich repeats	GTTTTCTTAC	cis-acting element involved in defense and stress responsiveness
CaGH9B4	CA07g19780	TATC-box	TATCCCA	cis-acting element involved in gibberellin-responsiveness
CaGH9B4	CA07g19780	ACE	GACACGTATG	cis-acting element involved in light responsiveness
CaGH9B4	CA07g19780	TCA-element	CCATCTTTTT	cis-acting element involved in salicylic acid responsiveness
CaGH9B4	CA07g19780	ABRE	ACGTG	cis-acting element involved in the abscisic acid responsiveness
CaGH9B4	CA07g19780	ABRE	ACGTG	cis-acting element involved in the abscisic acid responsiveness
CaGH9B4	CA07g19780	ABRE	CACGTG	cis-acting element involved in the abscisic acid responsiveness
CaGH9B4	CA07g19780	ABRE	ACGTG	cis-acting element involved in the abscisic acid responsiveness
CaGH9B4	CA07g19780	ABRE	CACGTG	cis-acting element involved in the abscisic acid responsiveness
CaGH9B4	CA07g19780	ABRE	ACGTG	cis-acting element involved in the abscisic acid responsiveness
CaGH9B4	CA07g19780	ARE	AAACCA	cis-acting regulatory element essential for the anaerobic induction
CaGH9B4	CA07g19780	G-box	TACGTG	cis-acting regulatory element involved in light responsiveness
CaGH9B4	CA07g19780	G-box	CACGAC	cis-acting regulatory element involved in light responsiveness
CaGH9B4	CA07g19780	G-box	CACGTG	cis-acting regulatory element involved in light responsiveness
CaGH9B4	CA07g19780	G-box	CACGTG	cis-acting regulatory element involved in light responsiveness
CaGH9B4	CA07g19780	G-Box	CACGTT	cis-acting regulatory element involved in light responsiveness
CaGH9B4	CA07g19780	G-Box	CACGTG	cis-acting regulatory element involved in light responsiveness
CaGH9B4	CA07g19780	G-Box	CACGTG	cis-acting regulatory element involved in light responsiveness
CaGH9B4	CA07g19780	CGTCA-motif	CGTCA	cis-acting regulatory element involved in the MeJA-responsiveness
CaGH9B4	CA07g19780	TGACG-motif	TGACG	cis-acting regulatory element involved in the MeJA-responsiveness
CaGH9B4	CA07g19780	CAAT-box	CAAAT	common cis-acting element in promoter and enhancer regions
CaGH9B4	CA07g19780	CAAT-box	CAAAT	common cis-acting element in promoter and enhancer regions
CaGH9B4	CA07g19780	CAAT-box	CAAAT	common cis-acting element in promoter and enhancer regions
CaGH9B4	CA07g19780	CAAT-box	CCAAT	common cis-acting element in promoter and enhancer regions
CaGH9B4	CA07g19780	CAAT-box	CAAAT	common cis-acting element in promoter and enhancer regions
CaGH9B4	CA07g19780	CAAT-box	CCAAT	common cis-acting element in promoter and enhancer regions
CaGH9B4	CA07g19780	CAAT-box	CAAAT	common cis-acting element in promoter and enhancer regions
CaGH9B4	CA07g19780	CAAT-box	CAAAT	common cis-acting element in promoter and enhancer regions
CaGH9B4	CA07g19780	CAAT-box	CAAAT	common cis-acting element in promoter and enhancer regions
CaGH9B4	CA07g19780	CAAT-box	CAAAT	common cis-acting element in promoter and enhancer regions
CaGH9B4	CA07g19780	TATA-box	TATAAGAA	core promoter element around -30 of transcription start
CaGH9B4	CA07g19780	TATA-box	TATAA	core promoter element around -30 of transcription start
CaGH9B4	CA07g19780	TATA-box	TATA	core promoter element around -30 of transcription start
CaGH9B4	CA07g19780	TATA-box	ATATAT	core promoter element around -30 of transcription start
CaGH9B4	CA07g19780	TATA-box	TATATA	core promoter element around -30 of transcription start
CaGH9B4	CA07g19780	TATA-box	TATA	core promoter element around -30 of transcription start
CaGH9B4	CA07g19780	TATA-box	ATATAT	core promoter element around -30 of transcription start
CaGH9B4	CA07g19780	TATA-box	TATATA	core promoter element around -30 of transcription start
CaGH9B4	CA07g19780	TATA-box	ATATAT	core promoter element around -30 of transcription start
CaGH9B4	CA07g19780	TATA-box	TATATA	core promoter element around -30 of transcription start
CaGH9B4	CA07g19780	TATA-box	TATA	core promoter element around -30 of transcription start
CaGH9B4	CA07g19780	TATA-box	ATATAA	core promoter element around -30 of transcription start
CaGH9B4	CA07g19780	TATA-box	TATA	core promoter element around -30 of transcription start
CaGH9B4	CA07g19780	TATA-box	TATTTAAA	core promoter element around -30 of transcription start
CaGH9B4	CA07g19780	TATA-box	TATA	core promoter element around -30 of transcription start
CaGH9B4	CA07g19780	TATA-box	TATAA	core promoter element around -30 of transcription start
CaGH9B4	CA07g19780	TATA-box	TATA	core promoter element around -30 of transcription start
CaGH9B4	CA07g19780	TATA-box	TATACA	core promoter element around -30 of transcription start
CaGH9B4	CA07g19780	TATA-box	TATATA	core promoter element around -30 of transcription start
CaGH9B4	CA07g19780	TATA-box	ATATAT	core promoter element around -30 of transcription start
CaGH9B4	CA07g19780	TATA-box	TATA	core promoter element around -30 of transcription start
CaGH9B4	CA07g19780	TATA-box	ATTATA	core promoter element around -30 of transcription start
CaGH9B4	CA07g19780	TATA-box	TATAA	core promoter element around -30 of transcription start
CaGH9B4	CA07g19780	TATA-box	TATA	core promoter element around -30 of transcription start
CaGH9B4	CA07g19780	TATA-box	TATA	core promoter element around -30 of transcription start
CaGH9B4	CA07g19780	TATA-box	TATA	core promoter element around -30 of transcription start
CaGH9B4	CA07g19780	TATA-box	ATATAT	core promoter element around -30 of transcription start
CaGH9B4	CA07g19780	TATA-box	TATATA	core promoter element around -30 of transcription start
CaGH9B4	CA07g19780	TATA-box	ATATAA	core promoter element around -30 of transcription start
CaGH9B4	CA07g19780	TATA-box	TATA	core promoter element around -30 of transcription start
CaGH9B4	CA07g19780	TATA-box	TATA	core promoter element around -30 of transcription start
CaGH9B4	CA07g19780	TATA-box	ATATAA	core promoter element around -30 of transcription start
CaGH9B4	CA07g19780	TATA-box	TATA	core promoter element around -30 of transcription start
CaGH9B4	CA07g19780	TATA-box	TATAAAT	core promoter element around -30 of transcription start
CaGH9B4	CA07g19780	TATA-box	TATAAA	core promoter element around -30 of transcription start
CaGH9B4	CA07g19780	TATA-box	TATAA	core promoter element around -30 of transcription start
CaGH9B4	CA07g19780	TATA-box	TATA	core promoter element around -30 of transcription start
CaGH9B4	CA07g19780	TATA-box	ATATAA	core promoter element around -30 of transcription start
CaGH9B4	CA07g19780	TATA-box	TATA	core promoter element around -30 of transcription start
CaGH9B4	CA07g19780	TATA-box	ATATAA	core promoter element around -30 of transcription start
CaGH9B4	CA07g19780	TATA-box	TATA	core promoter element around -30 of transcription start
CaGH9B4	CA07g19780	TATA-box	TATAA	core promoter element around -30 of transcription start
CaGH9B4	CA07g19780	TATA-box	TATA	core promoter element around -30 of transcription start
CaGH9B4	CA07g19780	TATA-box	TATA	core promoter element around -30 of transcription start
CaGH9B4	CA07g19780	TATA-box	ATTATA	core promoter element around -30 of transcription start
CaGH9B4	CA07g19780	TATA-box	TATAA	core promoter element around -30 of transcription start
CaGH9B4	CA07g19780	TATA-box	TATA	core promoter element around -30 of transcription start
CaGH9B4	CA07g19780	TATA-box	TACAAAA	core promoter element around -30 of transcription start
CaGH9B4	CA07g19780	TATA-box	ccTATAAAaa	core promoter element around -30 of transcription start
CaGH9B4	CA07g19780	TATA-box	TATAA	core promoter element around -30 of transcription start
CaGH9B4	CA07g19780	TATA-box	TATA	core promoter element around -30 of transcription start
CaGH9B4	CA07g19780	TATA-box	TATA	core promoter element around -30 of transcription start
CaGH9B4	CA07g19780	TATA-box	ATATAT	core promoter element around -30 of transcription start
CaGH9B4	CA07g19780	TATA-box	TATATA	core promoter element around -30 of transcription start
CaGH9B4	CA07g19780	TATA-box	ATATAA	core promoter element around -30 of transcription start
CaGH9B4	CA07g19780	TATA-box	TATA	core promoter element around -30 of transcription start
CaGH9B4	CA07g19780	TATA-box	TATATA	core promoter element around -30 of transcription start
CaGH9B4	CA07g19780	TATA-box	ATATAT	core promoter element around -30 of transcription start
CaGH9B4	CA07g19780	TATA-box	TATATA	core promoter element around -30 of transcription start
CaGH9B4	CA07g19780	TATA-box	ATATAT	core promoter element around -30 of transcription start
CaGH9B4	CA07g19780	TATA-box	TATATA	core promoter element around -30 of transcription start
CaGH9B4	CA07g19780	TATA-box	ATATAT	core promoter element around -30 of transcription start
CaGH9B4	CA07g19780	TATA-box	TATATA	core promoter element around -30 of transcription start
CaGH9B4	CA07g19780	TATA-box	ATATAT	core promoter element around -30 of transcription start
CaGH9B4	CA07g19780	TATA-box	TATATA	core promoter element around -30 of transcription start
CaGH9B4	CA07g19780	TATA-box	ATATAT	core promoter element around -30 of transcription start
CaGH9B4	CA07g19780	TATA-box	TATATA	core promoter element around -30 of transcription start
CaGH9B4	CA07g19780	TATA-box	ATATAA	core promoter element around -30 of transcription start
CaGH9B4	CA07g19780	TATA-box	TATA	core promoter element around -30 of transcription start
CaGH9B4	CA07g19780	Box 4	ATTAAT	part of a conserved DNA module involved in light responsiveness
CaGH9B4	CA07g19780	Box 4	ATTAAT	part of a conserved DNA module involved in light responsiveness
CaGH9B4	CA07g19780	Box 4	ATTAAT	part of a conserved DNA module involved in light responsiveness
CaGH9B4	CA07g19780	Box 4	ATTAAT	part of a conserved DNA module involved in light responsiveness
CaGH9B4	CA07g19780	Box 4	ATTAAT	part of a conserved DNA module involved in light responsiveness
CaGH9B4	CA07g19780	Box 4	ATTAAT	part of a conserved DNA module involved in light responsiveness
CaGH9B4	CA07g19780	Box 4	ATTAAT	part of a conserved DNA module involved in light responsiveness
CaGH9B4	CA07g19780	Box 4	ATTAAT	part of a conserved DNA module involved in light responsiveness
CaGH9B4	CA07g19780	Box 4	ATTAAT	part of a conserved DNA module involved in light responsiveness
CaGH9B4	CA07g19780	ATCT-motif	AATCTAATCC	part of a conserved DNA module involved in light responsiveness
CaGH9B4	CA07g19780	chs-CMA1a	TTACTTAA	part of a light responsive element
CaGH9B4	CA07g19780	chs-CMA1a	TTACTTAA	part of a light responsive element
CaGH9B4	CA07g19780	TCT-motif	TCTTAC	part of a light responsive element
CaGH9B4	CA07g19780	GATA-motif	GATAGGA	part of a light responsive element
CaGH9B4	CA07g19780	AE-box	AGAAACAA	part of a module for light response
CaGH9B4	CA07g19780	HD-Zip 3	GTAAT(G/C)ATTAC	protein binding site
CaGH9A1	CA08g13510	TCA-element	CCATCTTTTT	cis-acting element involved in salicylic acid responsiveness
CaGH9A1	CA08g13510	ARE	AAACCA	cis-acting regulatory element essential for the anaerobic induction
CaGH9A1	CA08g13510	ARE	AAACCA	cis-acting regulatory element essential for the anaerobic induction
CaGH9A1	CA08g13510	CGTCA-motif	CGTCA	cis-acting regulatory element involved in the MeJA-responsiveness
CaGH9A1	CA08g13510	CGTCA-motif	CGTCA	cis-acting regulatory element involved in the MeJA-responsiveness
CaGH9A1	CA08g13510	TGACG-motif	TGACG	cis-acting regulatory element involved in the MeJA-responsiveness
CaGH9A1	CA08g13510	TGACG-motif	TGACG	cis-acting regulatory element involved in the MeJA-responsiveness
CaGH9A1	CA08g13510	CAAT-box	CAAAT	common cis-acting element in promoter and enhancer regions
CaGH9A1	CA08g13510	CAAT-box	CAAAT	common cis-acting element in promoter and enhancer regions
CaGH9A1	CA08g13510	CAAT-box	CAAAT	common cis-acting element in promoter and enhancer regions
CaGH9A1	CA08g13510	CAAT-box	CCAAT	common cis-acting element in promoter and enhancer regions
CaGH9A1	CA08g13510	CAAT-box	CAAAT	common cis-acting element in promoter and enhancer regions
CaGH9A1	CA08g13510	CAAT-box	CAAAT	common cis-acting element in promoter and enhancer regions
CaGH9A1	CA08g13510	CAAT-box	CAAAT	common cis-acting element in promoter and enhancer regions
CaGH9A1	CA08g13510	CAAT-box	CAAAT	common cis-acting element in promoter and enhancer regions
CaGH9A1	CA08g13510	CAAT-box	CAAAT	common cis-acting element in promoter and enhancer regions
CaGH9A1	CA08g13510	CAAT-box	CAAAT	common cis-acting element in promoter and enhancer regions
CaGH9A1	CA08g13510	CAAT-box	CAAAT	common cis-acting element in promoter and enhancer regions
CaGH9A1	CA08g13510	CAAT-box	CAAAT	common cis-acting element in promoter and enhancer regions
CaGH9A1	CA08g13510	CAAT-box	CCAAT	common cis-acting element in promoter and enhancer regions
CaGH9A1	CA08g13510	CAAT-box	CAAAT	common cis-acting element in promoter and enhancer regions
CaGH9A1	CA08g13510	CAAT-box	CAAAT	common cis-acting element in promoter and enhancer regions
CaGH9A1	CA08g13510	CAAT-box	CCAAT	common cis-acting element in promoter and enhancer regions
CaGH9A1	CA08g13510	CAAT-box	TGCAAATCT	common cis-acting element in promoter and enhancer regions
CaGH9A1	CA08g13510	CAAT-box	CAAAT	common cis-acting element in promoter and enhancer regions
CaGH9A1	CA08g13510	CAAT-box	CAAAT	common cis-acting element in promoter and enhancer regions
CaGH9A1	CA08g13510	TATA-box	TACAAAA	core promoter element around -30 of transcription start
CaGH9A1	CA08g13510	TATA-box	TATAA	core promoter element around -30 of transcription start
CaGH9A1	CA08g13510	TATA-box	TATA	core promoter element around -30 of transcription start
CaGH9A1	CA08g13510	TATA-box	TATAAATA	core promoter element around -30 of transcription start
CaGH9A1	CA08g13510	TATA-box	TATAAAT	core promoter element around -30 of transcription start
CaGH9A1	CA08g13510	TATA-box	TATAAA	core promoter element around -30 of transcription start
CaGH9A1	CA08g13510	TATA-box	TATAA	core promoter element around -30 of transcription start
CaGH9A1	CA08g13510	TATA-box	TATA	core promoter element around -30 of transcription start
CaGH9A1	CA08g13510	TATA-box	ATTATA	core promoter element around -30 of transcription start
CaGH9A1	CA08g13510	TATA-box	TATAA	core promoter element around -30 of transcription start
CaGH9A1	CA08g13510	TATA-box	TATA	core promoter element around -30 of transcription start
CaGH9A1	CA08g13510	TATA-box	ATTATA	core promoter element around -30 of transcription start
CaGH9A1	CA08g13510	TATA-box	TATAA	core promoter element around -30 of transcription start
CaGH9A1	CA08g13510	TATA-box	TATA	core promoter element around -30 of transcription start
CaGH9A1	CA08g13510	TATA-box	TATAA	core promoter element around -30 of transcription start
CaGH9A1	CA08g13510	TATA-box	TATA	core promoter element around -30 of transcription start
CaGH9A1	CA08g13510	TATA-box	TATAA	core promoter element around -30 of transcription start
CaGH9A1	CA08g13510	TATA-box	TATA	core promoter element around -30 of transcription start
CaGH9A1	CA08g13510	TATA-box	ATATAT	core promoter element around -30 of transcription start
CaGH9A1	CA08g13510	TATA-box	TATA	core promoter element around -30 of transcription start
CaGH9A1	CA08g13510	TATA-box	TATA	core promoter element around -30 of transcription start
CaGH9A1	CA08g13510	TATA-box	TATATAA	core promoter element around -30 of transcription start
CaGH9A1	CA08g13510	TATA-box	TATATA	core promoter element around -30 of transcription start
CaGH9A1	CA08g13510	TATA-box	ATATAA	core promoter element around -30 of transcription start
CaGH9A1	CA08g13510	TATA-box	TATA	core promoter element around -30 of transcription start
CaGH9A1	CA08g13510	TATA-box	TATA	core promoter element around -30 of transcription start
CaGH9A1	CA08g13510	TATA-box	ccTATAAAaa	core promoter element around -30 of transcription start
CaGH9A1	CA08g13510	TATA-box	TATATA	core promoter element around -30 of transcription start
CaGH9A1	CA08g13510	TATA-box	ATATAA	core promoter element around -30 of transcription start
CaGH9A1	CA08g13510	TATA-box	TATA	core promoter element around -30 of transcription start
CaGH9A1	CA08g13510	TATA-box	TATA	core promoter element around -30 of transcription start
CaGH9A1	CA08g13510	TATA-box	ccTATAAAaa	core promoter element around -30 of transcription start
CaGH9A1	CA08g13510	TATA-box	TATAAAA	core promoter element around -30 of transcription start
CaGH9A1	CA08g13510	TATA-box	TATAAA	core promoter element around -30 of transcription start
CaGH9A1	CA08g13510	TATA-box	TATAA	core promoter element around -30 of transcription start
CaGH9A1	CA08g13510	TATA-box	TATA	core promoter element around -30 of transcription start
CaGH9A1	CA08g13510	TATA-box	ATATAT	core promoter element around -30 of transcription start
CaGH9A1	CA08g13510	TATA-box	TATATA	core promoter element around -30 of transcription start
CaGH9A1	CA08g13510	TATA-box	TATA	core promoter element around -30 of transcription start
CaGH9A1	CA08g13510	TATA-box	ATATAA	core promoter element around -30 of transcription start
CaGH9A1	CA08g13510	TATA-box	TATA	core promoter element around -30 of transcription start
CaGH9A1	CA08g13510	TATA-box	TATA	core promoter element around -30 of transcription start
CaGH9A1	CA08g13510	TATA-box	TATAAAA	core promoter element around -30 of transcription start
CaGH9A1	CA08g13510	TATA-box	TATAAA	core promoter element around -30 of transcription start
CaGH9A1	CA08g13510	TATA-box	TATATAA	core promoter element around -30 of transcription start
CaGH9A1	CA08g13510	TATA-box	TATATA	core promoter element around -30 of transcription start
CaGH9A1	CA08g13510	TATA-box	ATATAT	core promoter element around -30 of transcription start
CaGH9A1	CA08g13510	TATA-box	TATATTTATATTT	core promoter element around -30 of transcription start
CaGH9A1	CA08g13510	TATA-box	ATATAT	core promoter element around -30 of transcription start
CaGH9A1	CA08g13510	TATA-box	TATATA	core promoter element around -30 of transcription start
CaGH9A1	CA08g13510	TATA-box	ATATAT	core promoter element around -30 of transcription start
CaGH9A1	CA08g13510	TATA-box	TATATA	core promoter element around -30 of transcription start
CaGH9A1	CA08g13510	TATA-box	ATATAT	core promoter element around -30 of transcription start
CaGH9A1	CA08g13510	TATA-box	TATA	core promoter element around -30 of transcription start
CaGH9A1	CA08g13510	TATA-box	TATACA	core promoter element around -30 of transcription start
CaGH9A1	CA08g13510	TATA-box	TATA	core promoter element around -30 of transcription start
CaGH9A1	CA08g13510	TATA-box	ATATAT	core promoter element around -30 of transcription start
CaGH9A1	CA08g13510	TATA-box	TATA	core promoter element around -30 of transcription start
CaGH9A1	CA08g13510	TATA-box	TATTTAAA	core promoter element around -30 of transcription start
CaGH9A1	CA08g13510	TATA-box	ATTATA	core promoter element around -30 of transcription start
CaGH9A1	CA08g13510	TATA-box	TATAA	core promoter element around -30 of transcription start
CaGH9A1	CA08g13510	TATA-box	TATA	core promoter element around -30 of transcription start
CaGH9A1	CA08g13510	TATA-box	ATTATA	core promoter element around -30 of transcription start
CaGH9A1	CA08g13510	TATA-box	TATAA	core promoter element around -30 of transcription start
CaGH9A1	CA08g13510	TATA-box	TATA	core promoter element around -30 of transcription start
CaGH9A1	CA08g13510	TATA-box	TATA	core promoter element around -30 of transcription start
CaGH9A1	CA08g13510	TATA-box	TATA	core promoter element around -30 of transcription start
CaGH9A1	CA08g13510	MBS	CAACTG	MYB binding site involved in drought-inducibility
CaGH9A1	CA08g13510	CCAAT-box	CAACGG	MYBHv1 binding site
CaGH9A1	CA08g13510	ATCT-motif	AATCTAATCC	part of a conserved DNA module involved in light responsiveness
CaGH9A1	CA08g13510	I-box	GTATAAGGCC	part of a light responsive element
CaGH9A1	CA08g13510	GATA-motif	AAGATAAGATT	part of a light responsive element
CaGH9A1	CA08g13510	TCT-motif	TCTTAC	part of a light responsive element
CaGH9A1	CA08g13510	GA-motif	ATAGATAA	part of a light responsive element
CaGH9A1	CA08g13510	chs-Unit 1 m1	ACCTAACCCGG	part of a light responsive element
CaGH9C2	CA09g00030	TGA-element	AACGAC	auxin-responsive element
CaGH9C2	CA09g00030	TGA-element	AACGAC	auxin-responsive element
CaGH9C2	CA09g00030	TC-rich repeats	GTTTTCTTAC	cis-acting element involved in defense and stress responsiveness
CaGH9C2	CA09g00030	LTR	CCGAAA	cis-acting element involved in low-temperature responsiveness
CaGH9C2	CA09g00030	ABRE	ACGTG	cis-acting element involved in the abscisic acid responsiveness
CaGH9C2	CA09g00030	ABRE	AACCCGG	cis-acting element involved in the abscisic acid responsiveness
CaGH9C2	CA09g00030	ABRE	CACGTG	cis-acting element involved in the abscisic acid responsiveness
CaGH9C2	CA09g00030	ABRE	ACGTG	cis-acting element involved in the abscisic acid responsiveness
CaGH9C2	CA09g00030	ARE	AAACCA	cis-acting regulatory element essential for the anaerobic induction
CaGH9C2	CA09g00030	ARE	AAACCA	cis-acting regulatory element essential for the anaerobic induction
CaGH9C2	CA09g00030	G-Box	CACGTG	cis-acting regulatory element involved in light responsiveness
CaGH9C2	CA09g00030	G-box	TACGTG	cis-acting regulatory element involved in light responsiveness
CaGH9C2	CA09g00030	G-box	CACGTG	cis-acting regulatory element involved in light responsiveness
CaGH9C2	CA09g00030	CGTCA-motif	CGTCA	cis-acting regulatory element involved in the MeJA-responsiveness
CaGH9C2	CA09g00030	TGACG-motif	TGACG	cis-acting regulatory element involved in the MeJA-responsiveness
CaGH9C2	CA09g00030	GCN4_motif	TGAGTCA	cis-regulatory element involved in endosperm expression
CaGH9C2	CA09g00030	CAAT-box	CAAAT	common cis-acting element in promoter and enhancer regions
CaGH9C2	CA09g00030	CAAT-box	CAAAT	common cis-acting element in promoter and enhancer regions
CaGH9C2	CA09g00030	CAAT-box	CAAAT	common cis-acting element in promoter and enhancer regions
CaGH9C2	CA09g00030	CAAT-box	CAAAT	common cis-acting element in promoter and enhancer regions
CaGH9C2	CA09g00030	CAAT-box	CAAAT	common cis-acting element in promoter and enhancer regions
CaGH9C2	CA09g00030	CAAT-box	CAAAT	common cis-acting element in promoter and enhancer regions
CaGH9C2	CA09g00030	CAAT-box	CAAAT	common cis-acting element in promoter and enhancer regions
CaGH9C2	CA09g00030	CAAT-box	CCAAT	common cis-acting element in promoter and enhancer regions
CaGH9C2	CA09g00030	CAAT-box	CAAAT	common cis-acting element in promoter and enhancer regions
CaGH9C2	CA09g00030	CAAT-box	CAAAT	common cis-acting element in promoter and enhancer regions
CaGH9C2	CA09g00030	CAAT-box	CCAAT	common cis-acting element in promoter and enhancer regions
CaGH9C2	CA09g00030	CAAT-box	CCAAT	common cis-acting element in promoter and enhancer regions
CaGH9C2	CA09g00030	CAAT-box	CAAAT	common cis-acting element in promoter and enhancer regions
CaGH9C2	CA09g00030	CAAT-box	CAAAT	common cis-acting element in promoter and enhancer regions
CaGH9C2	CA09g00030	CAAT-box	CAAAT	common cis-acting element in promoter and enhancer regions
CaGH9C2	CA09g00030	CAAT-box	CCAAT	common cis-acting element in promoter and enhancer regions
CaGH9C2	CA09g00030	CAAT-box	CCAAT	common cis-acting element in promoter and enhancer regions
CaGH9C2	CA09g00030	CAAT-box	CAAAT	common cis-acting element in promoter and enhancer regions
CaGH9C2	CA09g00030	TATA-box	TATAA	core promoter element around -30 of transcription start
CaGH9C2	CA09g00030	TATA-box	TATA	core promoter element around -30 of transcription start
CaGH9C2	CA09g00030	TATA-box	TACAAAA	core promoter element around -30 of transcription start
CaGH9C2	CA09g00030	TATA-box	TATTTAAA	core promoter element around -30 of transcription start
CaGH9C2	CA09g00030	TATA-box	TAAAGATT	core promoter element around -30 of transcription start
CaGH9C2	CA09g00030	TATA-box	ATTATA	core promoter element around -30 of transcription start
CaGH9C2	CA09g00030	TATA-box	TATAA	core promoter element around -30 of transcription start
CaGH9C2	CA09g00030	TATA-box	TATA	core promoter element around -30 of transcription start
CaGH9C2	CA09g00030	TATA-box	ATATAT	core promoter element around -30 of transcription start
CaGH9C2	CA09g00030	TATA-box	TATA	core promoter element around -30 of transcription start
CaGH9C2	CA09g00030	TATA-box	TATA	core promoter element around -30 of transcription start
CaGH9C2	CA09g00030	TATA-box	TATACA	core promoter element around -30 of transcription start
CaGH9C2	CA09g00030	TATA-box	TATATA	core promoter element around -30 of transcription start
CaGH9C2	CA09g00030	TATA-box	ATATAA	core promoter element around -30 of transcription start
CaGH9C2	CA09g00030	TATA-box	TATA	core promoter element around -30 of transcription start
CaGH9C2	CA09g00030	TATA-box	TATTTAAA	core promoter element around -30 of transcription start
CaGH9C2	CA09g00030	TATA-box	ATTATA	core promoter element around -30 of transcription start
CaGH9C2	CA09g00030	TATA-box	TATAA	core promoter element around -30 of transcription start
CaGH9C2	CA09g00030	TATA-box	TATA	core promoter element around -30 of transcription start
CaGH9C2	CA09g00030	TATA-box	ATATAA	core promoter element around -30 of transcription start
CaGH9C2	CA09g00030	TATA-box	TATA	core promoter element around -30 of transcription start
CaGH9C2	CA09g00030	TATA-box	TATTTAAA	core promoter element around -30 of transcription start
CaGH9C2	CA09g00030	TATA-box	TATAA	core promoter element around -30 of transcription start
CaGH9C2	CA09g00030	TATA-box	TATA	core promoter element around -30 of transcription start
CaGH9C2	CA09g00030	TATA-box	ATATAA	core promoter element around -30 of transcription start
CaGH9C2	CA09g00030	TATA-box	TATA	core promoter element around -30 of transcription start
CaGH9C2	CA09g00030	TATA-box	TATACA	core promoter element around -30 of transcription start
CaGH9C2	CA09g00030	TATA-box	TATA	core promoter element around -30 of transcription start
CaGH9C2	CA09g00030	TATA-box	TATA	core promoter element around -30 of transcription start
CaGH9C2	CA09g00030	TATA-box	ccTATAAAaa	core promoter element around -30 of transcription start
CaGH9C2	CA09g00030	TATA-box	TATATA	core promoter element around -30 of transcription start
CaGH9C2	CA09g00030	TATA-box	ATATAA	core promoter element around -30 of transcription start
CaGH9C2	CA09g00030	TATA-box	TATA	core promoter element around -30 of transcription start
CaGH9C2	CA09g00030	TATA-box	ATTATA	core promoter element around -30 of transcription start
CaGH9C2	CA09g00030	TATA-box	TATATAA	core promoter element around -30 of transcription start
CaGH9C2	CA09g00030	TATA-box	TATATA	core promoter element around -30 of transcription start
CaGH9C2	CA09g00030	TATA-box	ATATAT	core promoter element around -30 of transcription start
CaGH9C2	CA09g00030	TATA-box	TATATA	core promoter element around -30 of transcription start
CaGH9C2	CA09g00030	TATA-box	TATA	core promoter element around -30 of transcription start
CaGH9C2	CA09g00030	TATA-box	ATTATA	core promoter element around -30 of transcription start
CaGH9C2	CA09g00030	TATA-box	TATAA	core promoter element around -30 of transcription start
CaGH9C2	CA09g00030	TATA-box	TATA	core promoter element around -30 of transcription start
CaGH9C2	CA09g00030	GT1-motif	GGTTAAT	light responsive element
CaGH9C2	CA09g00030	GT1-motif	GGTTAA	light responsive element
CaGH9C2	CA09g00030	GT1-motif	GGTTAAT	light responsive element
CaGH9C2	CA09g00030	GT1-motif	GGTTAA	light responsive element
CaGH9C2	CA09g00030	MRE	AACCTAA	MYB binding site involved in light responsiveness
CaGH9C2	CA09g00030	ATC-motif	AGTAATCT	part of a conserved DNA module involved in light responsiveness
CaGH9C2	CA09g00030	Box 4	ATTAAT	part of a conserved DNA module involved in light responsiveness
CaGH9C2	CA09g00030	Box 4	ATTAAT	part of a conserved DNA module involved in light responsiveness
CaGH9C2	CA09g00030	Box 4	ATTAAT	part of a conserved DNA module involved in light responsiveness
CaGH9C2	CA09g00030	Box 4	ATTAAT	part of a conserved DNA module involved in light responsiveness
CaGH9C2	CA09g00030	LAMP-element	CTTTATCA	part of a light responsive element
CaGH9C2	CA09g00030	I-box	AAGATAAGGCT	part of a light responsive element
CaGH9C2	CA09g00030	GATA-motif	AAGGATAAGG	part of a light responsive element
CaGH9C2	CA09g00030	GATA-motif	GATAGGA	part of a light responsive element
CaGH9C2	CA09g00030	TCT-motif	TCTTAC	part of a light responsive element
CaGH9C2	CA09g00030	TCT-motif	TCTTAC	part of a light responsive element
CaGH9C2	CA09g00030	TCCC-motif	TCTCCCT	part of a light responsive element
CaGH9C2	CA09g00030	GTGGC-motif	GATTCTGTGGC	part of a light responsive element
CaGH9C2	CA09g00030	AE-box	AGAAACAA	part of a module for light response
CaGH9B11	CA11g08000	TC-rich repeats	GTTTTCTTAC	cis-acting element involved in defense and stress responsiveness
CaGH9B11	CA11g08000	TC-rich repeats	GTTTTCTTAC	cis-acting element involved in defense and stress responsiveness
CaGH9B11	CA11g08000	circadian	CAAAGATATC	cis-acting regulatory element involved in circadian control
CaGH9B11	CA11g08000	CGTCA-motif	CGTCA	cis-acting regulatory element involved in the MeJA-responsiveness
CaGH9B11	CA11g08000	TGACG-motif	TGACG	cis-acting regulatory element involved in the MeJA-responsiveness
CaGH9B11	CA11g08000	CAT-box	GCCACT	cis-acting regulatory element related to meristem expression
CaGH9B11	CA11g08000	GCN4_motif	TGAGTCA	cis-regulatory element involved in endosperm expression
CaGH9B11	CA11g08000	CAAT-box	CAAAT	common cis-acting element in promoter and enhancer regions
CaGH9B11	CA11g08000	CAAT-box	CAAAT	common cis-acting element in promoter and enhancer regions
CaGH9B11	CA11g08000	CAAT-box	CCAAT	common cis-acting element in promoter and enhancer regions
CaGH9B11	CA11g08000	CAAT-box	CAAAT	common cis-acting element in promoter and enhancer regions
CaGH9B11	CA11g08000	CAAT-box	CAAAT	common cis-acting element in promoter and enhancer regions
CaGH9B11	CA11g08000	CAAT-box	CAAAT	common cis-acting element in promoter and enhancer regions
CaGH9B11	CA11g08000	CAAT-box	CCAAT	common cis-acting element in promoter and enhancer regions
CaGH9B11	CA11g08000	CAAT-box	CAAAT	common cis-acting element in promoter and enhancer regions
CaGH9B11	CA11g08000	CAAT-box	CAAAT	common cis-acting element in promoter and enhancer regions
CaGH9B11	CA11g08000	CAAT-box	CCAAT	common cis-acting element in promoter and enhancer regions
CaGH9B11	CA11g08000	CAAT-box	CAAAT	common cis-acting element in promoter and enhancer regions
CaGH9B11	CA11g08000	CAAT-box	CCAAT	common cis-acting element in promoter and enhancer regions
CaGH9B11	CA11g08000	CAAT-box	CAAAT	common cis-acting element in promoter and enhancer regions
CaGH9B11	CA11g08000	CAAT-box	CAAAT	common cis-acting element in promoter and enhancer regions
CaGH9B11	CA11g08000	TATA-box	TATTTAAA	core promoter element around -30 of transcription start
CaGH9B11	CA11g08000	TATA-box	TATAA	core promoter element around -30 of transcription start
CaGH9B11	CA11g08000	TATA-box	TATA	core promoter element around -30 of transcription start
CaGH9B11	CA11g08000	TATA-box	ATTATA	core promoter element around -30 of transcription start
CaGH9B11	CA11g08000	TATA-box	TATAA	core promoter element around -30 of transcription start
CaGH9B11	CA11g08000	TATA-box	TATA	core promoter element around -30 of transcription start
CaGH9B11	CA11g08000	TATA-box	TATAAAT	core promoter element around -30 of transcription start
CaGH9B11	CA11g08000	TATA-box	TATAAA	core promoter element around -30 of transcription start
CaGH9B11	CA11g08000	TATA-box	TATAA	core promoter element around -30 of transcription start
CaGH9B11	CA11g08000	TATA-box	TATA	core promoter element around -30 of transcription start
CaGH9B11	CA11g08000	TATA-box	ATTATA	core promoter element around -30 of transcription start
CaGH9B11	CA11g08000	TATA-box	TATAA	core promoter element around -30 of transcription start
CaGH9B11	CA11g08000	TATA-box	TATA	core promoter element around -30 of transcription start
CaGH9B11	CA11g08000	TATA-box	ATTATA	core promoter element around -30 of transcription start
CaGH9B11	CA11g08000	TATA-box	TATAA	core promoter element around -30 of transcription start
CaGH9B11	CA11g08000	TATA-box	TATA	core promoter element around -30 of transcription start
CaGH9B11	CA11g08000	TATA-box	ATTATA	core promoter element around -30 of transcription start
CaGH9B11	CA11g08000	TATA-box	TATAA	core promoter element around -30 of transcription start
CaGH9B11	CA11g08000	TATA-box	TATA	core promoter element around -30 of transcription start
CaGH9B11	CA11g08000	TATA-box	TACATAAA	core promoter element around -30 of transcription start
CaGH9B11	CA11g08000	TATA-box	ATTATA	core promoter element around -30 of transcription start
CaGH9B11	CA11g08000	TATA-box	TATAA	core promoter element around -30 of transcription start
CaGH9B11	CA11g08000	TATA-box	TATA	core promoter element around -30 of transcription start
CaGH9B11	CA11g08000	TATA-box	ATATAT	core promoter element around -30 of transcription start
CaGH9B11	CA11g08000	TATA-box	TATA	core promoter element around -30 of transcription start
CaGH9B11	CA11g08000	TATA-box	TATACA	core promoter element around -30 of transcription start
CaGH9B11	CA11g08000	TATA-box	TATA	core promoter element around -30 of transcription start
CaGH9B11	CA11g08000	TATA-box	TATAAAT	core promoter element around -30 of transcription start
CaGH9B11	CA11g08000	TATA-box	TATAAA	core promoter element around -30 of transcription start
CaGH9B11	CA11g08000	TATA-box	TATAA	core promoter element around -30 of transcription start
CaGH9B11	CA11g08000	TATA-box	TATA	core promoter element around -30 of transcription start
CaGH9B11	CA11g08000	TATA-box	ATATAT	core promoter element around -30 of transcription start
CaGH9B11	CA11g08000	TATA-box	TATA	core promoter element around -30 of transcription start
CaGH9B11	CA11g08000	TATA-box	TATTTAAA	core promoter element around -30 of transcription start
CaGH9B11	CA11g08000	TATA-box	TATACA	core promoter element around -30 of transcription start
CaGH9B11	CA11g08000	TATA-box	TATATA	core promoter element around -30 of transcription start
CaGH9B11	CA11g08000	TATA-box	TATA	core promoter element around -30 of transcription start
CaGH9B11	CA11g08000	TATA-box	TATA	core promoter element around -30 of transcription start
CaGH9B11	CA11g08000	TATA-box	TATAAAT	core promoter element around -30 of transcription start
CaGH9B11	CA11g08000	TATA-box	TATAAA	core promoter element around -30 of transcription start
CaGH9B11	CA11g08000	TATA-box	TATAA	core promoter element around -30 of transcription start
CaGH9B11	CA11g08000	TATA-box	TATA	core promoter element around -30 of transcription start
CaGH9B11	CA11g08000	TATA-box	ATATAA	core promoter element around -30 of transcription start
CaGH9B11	CA11g08000	TATA-box	TATA	core promoter element around -30 of transcription start
CaGH9B11	CA11g08000	TATA-box	TACAAAA	core promoter element around -30 of transcription start
CaGH9B11	CA11g08000	TATA-box	TATACA	core promoter element around -30 of transcription start
CaGH9B11	CA11g08000	TATA-box	TATA	core promoter element around -30 of transcription start
CaGH9B11	CA11g08000	TATA-box	TATA	core promoter element around -30 of transcription start
CaGH9B11	CA11g08000	TATA-box	ATATAT	core promoter element around -30 of transcription start
CaGH9B11	CA11g08000	TATA-box	TATA	core promoter element around -30 of transcription start
CaGH9B11	CA11g08000	AT-rich sequence	TAAAATACT	element for maximal elicitor-mediated activation (2copies)
CaGH9B11	CA11g08000	MBS	CAACTG	MYB binding site involved in drought-inducibility
CaGH9B11	CA11g08000	MBS	CAACTG	MYB binding site involved in drought-inducibility
CaGH9B11	CA11g08000	3-AF3 binding site	CACTATCTAAC	part of a conserved DNA module array (CMA3)
CaGH9B11	CA11g08000	Box 4	ATTAAT	part of a conserved DNA module involved in light responsiveness
CaGH9B11	CA11g08000	Box 4	ATTAAT	part of a conserved DNA module involved in light responsiveness
CaGH9B11	CA11g08000	Box 4	ATTAAT	part of a conserved DNA module involved in light responsiveness
CaGH9B11	CA11g08000	Box 4	ATTAAT	part of a conserved DNA module involved in light responsiveness
CaGH9B11	CA11g08000	Box 4	ATTAAT	part of a conserved DNA module involved in light responsiveness
CaGH9B11	CA11g08000	Box 4	ATTAAT	part of a conserved DNA module involved in light responsiveness
CaGH9B11	CA11g08000	Box 4	ATTAAT	part of a conserved DNA module involved in light responsiveness
CaGH9B11	CA11g08000	Box 4	ATTAAT	part of a conserved DNA module involved in light responsiveness
CaGH9B11	CA11g08000	GATA-motif	GATAGGA	part of a light responsive element
CaGH9B11	CA11g08000	I-box	TGATAATGT	part of a light responsive element
CaGH9B11	CA11g08000	TCT-motif	TCTTAC	part of a light responsive element
CaGH9B11	CA11g08000	TCT-motif	TCTTAC	part of a light responsive element
CaGH9B11	CA11g08000	TCT-motif	TCTTAC	part of a light responsive element
CaGH9B11	CA11g08000	TCT-motif	TCTTAC	part of a light responsive element
CaGH9B11	CA11g08000	TCT-motif	TCTTAC	part of a light responsive element
CaGH9B11	CA11g08000	chs-CMA1a	TTACTTAA	part of a light responsive element
CaGH9B11	CA11g08000	chs-CMA1a	TTACTTAA	part of a light responsive element
CaGH9B11	CA11g08000	TCCC-motif	TCTCCCT	part of a light responsive element
CaGH9B11	CA11g08000	AuxRE	TGTCTCAATAAG	part of an auxin-responsive element
CaGH9B3	CA11g09950	TATC-box	TATCCCA	cis-acting element involved in gibberellin-responsiveness
CaGH9B3	CA11g09950	TATC-box	TATCCCA	cis-acting element involved in gibberellin-responsiveness
CaGH9B3	CA11g09950	TATC-box	TATCCCA	cis-acting element involved in gibberellin-responsiveness
CaGH9B3	CA11g09950	ABRE	GACACGTGGC	cis-acting element involved in the abscisic acid responsiveness
CaGH9B3	CA11g09950	ABRE	CACGTG	cis-acting element involved in the abscisic acid responsiveness
CaGH9B3	CA11g09950	ABRE	ACGTG	cis-acting element involved in the abscisic acid responsiveness
CaGH9B3	CA11g09950	ABRE	CACGTG	cis-acting element involved in the abscisic acid responsiveness
CaGH9B3	CA11g09950	ABRE	ACGTG	cis-acting element involved in the abscisic acid responsiveness
CaGH9B3	CA11g09950	ABRE	ACGTG	cis-acting element involved in the abscisic acid responsiveness
CaGH9B3	CA11g09950	ARE	AAACCA	cis-acting regulatory element essential for the anaerobic induction
CaGH9B3	CA11g09950	ARE	AAACCA	cis-acting regulatory element essential for the anaerobic induction
CaGH9B3	CA11g09950	G-box	ACACGTGGC	cis-acting regulatory element involved in light responsiveness
CaGH9B3	CA11g09950	G-box	TAACACGTAG	cis-acting regulatory element involved in light responsiveness
CaGH9B3	CA11g09950	G-box	CACGTG	cis-acting regulatory element involved in light responsiveness
CaGH9B3	CA11g09950	G-box	TAACACGTAG	cis-acting regulatory element involved in light responsiveness
CaGH9B3	CA11g09950	G-box	CACGTG	cis-acting regulatory element involved in light responsiveness
CaGH9B3	CA11g09950	G-box	CACGTC	cis-acting regulatory element involved in light responsiveness
CaGH9B3	CA11g09950	G-Box	CACGTG	cis-acting regulatory element involved in light responsiveness
CaGH9B3	CA11g09950	G-Box	CACGTG	cis-acting regulatory element involved in light responsiveness
CaGH9B3	CA11g09950	TGACG-motif	TGACG	cis-acting regulatory element involved in the MeJA-responsiveness
CaGH9B3	CA11g09950	TGACG-motif	TGACG	cis-acting regulatory element involved in the MeJA-responsiveness
CaGH9B3	CA11g09950	CGTCA-motif	CGTCA	cis-acting regulatory element involved in the MeJA-responsiveness
CaGH9B3	CA11g09950	CGTCA-motif	CGTCA	cis-acting regulatory element involved in the MeJA-responsiveness
CaGH9B3	CA11g09950	O2-site	GATGA(C/T)(A/G)TG(A/G)	cis-acting regulatory element involved in zein metabolism regulation
CaGH9B3	CA11g09950	CAT-box	GCCACT	cis-acting regulatory element related to meristem expression
CaGH9B3	CA11g09950	CAT-box	GCCACT	cis-acting regulatory element related to meristem expression
CaGH9B3	CA11g09950	GCN4_motif	TGAGTCA	cis-regulatory element involved in endosperm expression
CaGH9B3	CA11g09950	CAAT-box	CAAAT	common cis-acting element in promoter and enhancer regions
CaGH9B3	CA11g09950	CAAT-box	CAAAT	common cis-acting element in promoter and enhancer regions
CaGH9B3	CA11g09950	CAAT-box	CAAAT	common cis-acting element in promoter and enhancer regions
CaGH9B3	CA11g09950	CAAT-box	CCAAT	common cis-acting element in promoter and enhancer regions
CaGH9B3	CA11g09950	CAAT-box	CAAAT	common cis-acting element in promoter and enhancer regions
CaGH9B3	CA11g09950	CAAT-box	CAAAT	common cis-acting element in promoter and enhancer regions
CaGH9B3	CA11g09950	CAAT-box	CAAAT	common cis-acting element in promoter and enhancer regions
CaGH9B3	CA11g09950	CAAT-box	CAAAT	common cis-acting element in promoter and enhancer regions
CaGH9B3	CA11g09950	CAAT-box	CCAAT	common cis-acting element in promoter and enhancer regions
CaGH9B3	CA11g09950	CAAT-box	CCAAT	common cis-acting element in promoter and enhancer regions
CaGH9B3	CA11g09950	CAAT-box	CAAAT	common cis-acting element in promoter and enhancer regions
CaGH9B3	CA11g09950	CAAT-box	CAAAT	common cis-acting element in promoter and enhancer regions
CaGH9B3	CA11g09950	CAAT-box	CCAAT	common cis-acting element in promoter and enhancer regions
CaGH9B3	CA11g09950	CAAT-box	CAAAT	common cis-acting element in promoter and enhancer regions
CaGH9B3	CA11g09950	CAAT-box	CAAAT	common cis-acting element in promoter and enhancer regions
CaGH9B3	CA11g09950	CAAT-box	CAAAT	common cis-acting element in promoter and enhancer regions
CaGH9B3	CA11g09950	TATA-box	ATATAA	core promoter element around -30 of transcription start
CaGH9B3	CA11g09950	TATA-box	TATA	core promoter element around -30 of transcription start
CaGH9B3	CA11g09950	TATA-box	taTATAAAtc	core promoter element around -30 of transcription start
CaGH9B3	CA11g09950	TATA-box	ATATAA	core promoter element around -30 of transcription start
CaGH9B3	CA11g09950	TATA-box	TATA	core promoter element around -30 of transcription start
CaGH9B3	CA11g09950	TATA-box	TATAAAT	core promoter element around -30 of transcription start
CaGH9B3	CA11g09950	TATA-box	TATAAA	core promoter element around -30 of transcription start
CaGH9B3	CA11g09950	TATA-box	TATAA	core promoter element around -30 of transcription start
CaGH9B3	CA11g09950	TATA-box	TATA	core promoter element around -30 of transcription start
CaGH9B3	CA11g09950	TATA-box	ATTATA	core promoter element around -30 of transcription start
CaGH9B3	CA11g09950	TATA-box	TATAA	core promoter element around -30 of transcription start
CaGH9B3	CA11g09950	TATA-box	TATA	core promoter element around -30 of transcription start
CaGH9B3	CA11g09950	TATA-box	TATAAAT	core promoter element around -30 of transcription start
CaGH9B3	CA11g09950	TATA-box	TATAAA	core promoter element around -30 of transcription start
CaGH9B3	CA11g09950	TATA-box	TATAA	core promoter element around -30 of transcription start
CaGH9B3	CA11g09950	TATA-box	TATA	core promoter element around -30 of transcription start
CaGH9B3	CA11g09950	TATA-box	TATAAA	core promoter element around -30 of transcription start
CaGH9B3	CA11g09950	TATA-box	TATAA	core promoter element around -30 of transcription start
CaGH9B3	CA11g09950	TATA-box	TATA	core promoter element around -30 of transcription start
CaGH9B3	CA11g09950	TATA-box	TATA	core promoter element around -30 of transcription start
CaGH9B3	CA11g09950	TATA-box	TATATA	core promoter element around -30 of transcription start
CaGH9B3	CA11g09950	TATA-box	ATATAA	core promoter element around -30 of transcription start
CaGH9B3	CA11g09950	TATA-box	TATA	core promoter element around -30 of transcription start
CaGH9B3	CA11g09950	TATA-box	TATAA	core promoter element around -30 of transcription start
CaGH9B3	CA11g09950	TATA-box	TATA	core promoter element around -30 of transcription start
CaGH9B3	CA11g09950	TATA-box	ATATAT	core promoter element around -30 of transcription start
CaGH9B3	CA11g09950	TATA-box	TATA	core promoter element around -30 of transcription start
CaGH9B3	CA11g09950	TATA-box	ATATAA	core promoter element around -30 of transcription start
CaGH9B3	CA11g09950	TATA-box	TATA	core promoter element around -30 of transcription start
CaGH9B3	CA11g09950	TATA-box	TATAA	core promoter element around -30 of transcription start
CaGH9B3	CA11g09950	TATA-box	TATA	core promoter element around -30 of transcription start
CaGH9B3	CA11g09950	TATA-box	ATTATA	core promoter element around -30 of transcription start
CaGH9B3	CA11g09950	TATA-box	TATAA	core promoter element around -30 of transcription start
CaGH9B3	CA11g09950	TATA-box	TATA	core promoter element around -30 of transcription start
CaGH9B3	CA11g09950	TATA-box	ccTATAAAaa	core promoter element around -30 of transcription start
CaGH9B3	CA11g09950	TATA-box	TATA	core promoter element around -30 of transcription start
CaGH9B3	CA11g09950	TATA-box	TATAAAA	core promoter element around -30 of transcription start
CaGH9B3	CA11g09950	TATA-box	TATAAA	core promoter element around -30 of transcription start
CaGH9B3	CA11g09950	TATA-box	TATATAA	core promoter element around -30 of transcription start
CaGH9B3	CA11g09950	TATA-box	TATATA	core promoter element around -30 of transcription start
CaGH9B3	CA11g09950	TATA-box	ATATAT	core promoter element around -30 of transcription start
CaGH9B3	CA11g09950	TATA-box	TATATA	core promoter element around -30 of transcription start
CaGH9B3	CA11g09950	TATA-box	TATA	core promoter element around -30 of transcription start
CaGH9B3	CA11g09950	TATA-box	TATAAAA	core promoter element around -30 of transcription start
CaGH9B3	CA11g09950	TATA-box	TATAAA	core promoter element around -30 of transcription start
CaGH9B3	CA11g09950	TATA-box	TATAA	core promoter element around -30 of transcription start
CaGH9B3	CA11g09950	TATA-box	TATA	core promoter element around -30 of transcription start
CaGH9B3	CA11g09950	TATA-box	TATAA	core promoter element around -30 of transcription start
CaGH9B3	CA11g09950	TATA-box	TATA	core promoter element around -30 of transcription start
CaGH9B3	CA11g09950	GT1-motif	GGTTAA	light responsive element
CaGH9B3	CA11g09950	MRE	AACCTAA	MYB binding site involved in light responsiveness
CaGH9B3	CA11g09950	Box 4	ATTAAT	part of a conserved DNA module involved in light responsiveness
CaGH9B3	CA11g09950	Box 4	ATTAAT	part of a conserved DNA module involved in light responsiveness
CaGH9B3	CA11g09950	LAMP-element	CTTTATCA	part of a light responsive element
CaGH9B3	CA11g09950	AT1-motif	AATTATTTTTTATT	part of a light responsive module
CaGH9A2a	CA12g04120	AT-rich element	ATAGAAATCAA	binding site of AT-rich DNA binding protein (ATBP-1)
CaGH9A2a	CA12g04120	TATC-box	TATCCCA	cis-acting element involved in gibberellin-responsiveness
CaGH9A2a	CA12g04120	TATC-box	TATCCCA	cis-acting element involved in gibberellin-responsiveness
CaGH9A2a	CA12g04120	LTR	CCGAAA	cis-acting element involved in low-temperature responsiveness
CaGH9A2a	CA12g04120	TCA-element	TCAGAAGAGG	cis-acting element involved in salicylic acid responsiveness
CaGH9A2a	CA12g04120	TCA-element	TCAGAAGAGG	cis-acting element involved in salicylic acid responsiveness
CaGH9A2a	CA12g04120	ABRE	CACGTG	cis-acting element involved in the abscisic acid responsiveness
CaGH9A2a	CA12g04120	ABRE	ACGTG	cis-acting element involved in the abscisic acid responsiveness
CaGH9A2a	CA12g04120	ABRE	ACGTG	cis-acting element involved in the abscisic acid responsiveness
CaGH9A2a	CA12g04120	ABRE	ACGTG	cis-acting element involved in the abscisic acid responsiveness
CaGH9A2a	CA12g04120	ABRE	ACGTG	cis-acting element involved in the abscisic acid responsiveness
CaGH9A2a	CA12g04120	ARE	AAACCA	cis-acting regulatory element essential for the anaerobic induction
CaGH9A2a	CA12g04120	ARE	AAACCA	cis-acting regulatory element essential for the anaerobic induction
CaGH9A2a	CA12g04120	ARE	AAACCA	cis-acting regulatory element essential for the anaerobic induction
CaGH9A2a	CA12g04120	circadian	CAAAGATATC	cis-acting regulatory element involved in circadian control
CaGH9A2a	CA12g04120	G-Box	CACGTG	cis-acting regulatory element involved in light responsiveness
CaGH9A2a	CA12g04120	G-Box	CACGTT	cis-acting regulatory element involved in light responsiveness
CaGH9A2a	CA12g04120	G-box	CACGTG	cis-acting regulatory element involved in light responsiveness
CaGH9A2a	CA12g04120	G-box	CACGTC	cis-acting regulatory element involved in light responsiveness
CaGH9A2a	CA12g04120	G-box	TACGTG	cis-acting regulatory element involved in light responsiveness
CaGH9A2a	CA12g04120	RY-element	CATGCATG	cis-acting regulatory element involved in seed-specific regulation
CaGH9A2a	CA12g04120	CGTCA-motif	CGTCA	cis-acting regulatory element involved in the MeJA-responsiveness
CaGH9A2a	CA12g04120	CGTCA-motif	CGTCA	cis-acting regulatory element involved in the MeJA-responsiveness
CaGH9A2a	CA12g04120	CGTCA-motif	CGTCA	cis-acting regulatory element involved in the MeJA-responsiveness
CaGH9A2a	CA12g04120	CGTCA-motif	CGTCA	cis-acting regulatory element involved in the MeJA-responsiveness
CaGH9A2a	CA12g04120	TGACG-motif	TGACG	cis-acting regulatory element involved in the MeJA-responsiveness
CaGH9A2a	CA12g04120	TGACG-motif	TGACG	cis-acting regulatory element involved in the MeJA-responsiveness
CaGH9A2a	CA12g04120	TGACG-motif	TGACG	cis-acting regulatory element involved in the MeJA-responsiveness
CaGH9A2a	CA12g04120	TGACG-motif	TGACG	cis-acting regulatory element involved in the MeJA-responsiveness
CaGH9A2a	CA12g04120	O2-site	GTTGACGTGA	cis-acting regulatory element involved in zein metabolism regulation
CaGH9A2a	CA12g04120	O2-site	GATGATGTGG	cis-acting regulatory element involved in zein metabolism regulation
CaGH9A2a	CA12g04120	CAAT-box	CAAAT	common cis-acting element in promoter and enhancer regions
CaGH9A2a	CA12g04120	CAAT-box	CCAAT	common cis-acting element in promoter and enhancer regions
CaGH9A2a	CA12g04120	CAAT-box	CAAAT	common cis-acting element in promoter and enhancer regions
CaGH9A2a	CA12g04120	CAAT-box	CAAAT	common cis-acting element in promoter and enhancer regions
CaGH9A2a	CA12g04120	CAAT-box	CAAAT	common cis-acting element in promoter and enhancer regions
CaGH9A2a	CA12g04120	CAAT-box	CAAAT	common cis-acting element in promoter and enhancer regions
CaGH9A2a	CA12g04120	CAAT-box	CAAAT	common cis-acting element in promoter and enhancer regions
CaGH9A2a	CA12g04120	CAAT-box	CCAAT	common cis-acting element in promoter and enhancer regions
CaGH9A2a	CA12g04120	CAAT-box	CAAAT	common cis-acting element in promoter and enhancer regions
CaGH9A2a	CA12g04120	CAAT-box	CAAAT	common cis-acting element in promoter and enhancer regions
CaGH9A2a	CA12g04120	CAAT-box	CAAAT	common cis-acting element in promoter and enhancer regions
CaGH9A2a	CA12g04120	CAAT-box	CCAAT	common cis-acting element in promoter and enhancer regions
CaGH9A2a	CA12g04120	CAAT-box	CAAAT	common cis-acting element in promoter and enhancer regions
CaGH9A2a	CA12g04120	CAAT-box	CAAAT	common cis-acting element in promoter and enhancer regions
CaGH9A2a	CA12g04120	CAAT-box	CAAAT	common cis-acting element in promoter and enhancer regions
CaGH9A2a	CA12g04120	CAAT-box	CAAAT	common cis-acting element in promoter and enhancer regions
CaGH9A2a	CA12g04120	CAAT-box	CAAAT	common cis-acting element in promoter and enhancer regions
CaGH9A2a	CA12g04120	CAAT-box	CAAAT	common cis-acting element in promoter and enhancer regions
CaGH9A2a	CA12g04120	TATA-box	TATA	core promoter element around -30 of transcription start
CaGH9A2a	CA12g04120	TATA-box	TATATA	core promoter element around -30 of transcription start
CaGH9A2a	CA12g04120	TATA-box	ATATAT	core promoter element around -30 of transcription start
CaGH9A2a	CA12g04120	TATA-box	TATA	core promoter element around -30 of transcription start
CaGH9A2a	CA12g04120	TATA-box	TATAAGAA	core promoter element around -30 of transcription start
CaGH9A2a	CA12g04120	TATA-box	TATAA	core promoter element around -30 of transcription start
CaGH9A2a	CA12g04120	TATA-box	TATA	core promoter element around -30 of transcription start
CaGH9A2a	CA12g04120	TATA-box	ATTATA	core promoter element around -30 of transcription start
CaGH9A2a	CA12g04120	TATA-box	TATAA	core promoter element around -30 of transcription start
CaGH9A2a	CA12g04120	TATA-box	TATA	core promoter element around -30 of transcription start
CaGH9A2a	CA12g04120	TATA-box	TATA	core promoter element around -30 of transcription start
CaGH9A2a	CA12g04120	TATA-box	ccTATAAAaa	core promoter element around -30 of transcription start
CaGH9A2a	CA12g04120	TATA-box	TATA	core promoter element around -30 of transcription start
CaGH9A2a	CA12g04120	TATA-box	TATTTAAA	core promoter element around -30 of transcription start
CaGH9A2a	CA12g04120	TATA-box	ATTATA	core promoter element around -30 of transcription start
CaGH9A2a	CA12g04120	TATA-box	TATAA	core promoter element around -30 of transcription start
CaGH9A2a	CA12g04120	TATA-box	TATA	core promoter element around -30 of transcription start
CaGH9A2a	CA12g04120	TATA-box	ATATAT	core promoter element around -30 of transcription start
CaGH9A2a	CA12g04120	TATA-box	TATA	core promoter element around -30 of transcription start
CaGH9A2a	CA12g04120	TATA-box	TATACA	core promoter element around -30 of transcription start
CaGH9A2a	CA12g04120	TATA-box	TATA	core promoter element around -30 of transcription start
CaGH9A2a	CA12g04120	TATA-box	TACAAAA	core promoter element around -30 of transcription start
CaGH9A2a	CA12g04120	TATA-box	ATATAT	core promoter element around -30 of transcription start
CaGH9A2a	CA12g04120	TATA-box	TATA	core promoter element around -30 of transcription start
CaGH9A2a	CA12g04120	TATA-box	ATATAT	core promoter element around -30 of transcription start
CaGH9A2a	CA12g04120	TATA-box	TATA	core promoter element around -30 of transcription start
CaGH9A2a	CA12g04120	TATA-box	ATATAT	core promoter element around -30 of transcription start
CaGH9A2a	CA12g04120	TATA-box	TATA	core promoter element around -30 of transcription start
CaGH9A2a	CA12g04120	TATA-box	ATATAT	core promoter element around -30 of transcription start
CaGH9A2a	CA12g04120	TATA-box	TATA	core promoter element around -30 of transcription start
CaGH9A2a	CA12g04120	TATA-box	TATAAA	core promoter element around -30 of transcription start
CaGH9A2a	CA12g04120	TATA-box	TATAA	core promoter element around -30 of transcription start
CaGH9A2a	CA12g04120	TATA-box	TATA	core promoter element around -30 of transcription start
CaGH9A2a	CA12g04120	TATA-box	ccTATAAAaa	core promoter element around -30 of transcription start
CaGH9A2a	CA12g04120	TATA-box	ATATAA	core promoter element around -30 of transcription start
CaGH9A2a	CA12g04120	TATA-box	TATA	core promoter element around -30 of transcription start
[truncated: 3,705 more rows]
