# Supplementary material for: Systematic Analysis of the Grafting-Related Glucanase-Encoding GH9 Family Genes in Pepper, Tomato and Tobacco
Source: Plants (Basel). 2022 Aug 11;11(16):2092. doi: 10.3390/plants11162092 (PMC9414958; doi:10.3390/plants11162092)
Supplement: Supplementary file 1 [file plants-11-02092-s001.zip › Table S3.xlsx]

## Sheet: PlantCARE_all_GH9B3
Table S3. List of cis-elements in the promoter of solanaceous GH9B3 gene
Gene Name	Gene ID	Element sequence	Element annotation	Species
NbGH9B3	Niben101Scf01184g16001	AAATTTCCT	wound-responsive element	Tobacco
NbGH9B3	Niben101Scf01184g16001	AACGAC	auxin-responsive element	Tobacco
StGH9B3	PGSC0003DMT400021687	AACGAC	auxin-responsive element	Potato
SlGH9B3	Solyc11g040340.3.1	TGACGTAA	part of an auxin-responsive element	Tomato
PfGH9B3	Peinf101Scf00540g04024	TGTCTCAATAAG	part of an auxin-responsive element	Petunia
CaGH9B3	CA11g09950	AATTATTTTTTATT	part of a light responsive module	Pepper
CaGH9B3	CA11g09950	CTTTATCA	part of a light responsive element	Pepper
CaGH9B3	CA11g09950	ATTAAT	part of a conserved DNA module involved in light responsiveness	Pepper
CaGH9B3	CA11g09950	ATTAAT	part of a conserved DNA module involved in light responsiveness	Pepper
CaGH9B3	CA11g09950	AACCTAA	MYB binding site involved in light responsiveness	Pepper
CaGH9B3	CA11g09950	GGTTAA	light responsive element	Pepper
CaGH9B3	CA11g09950	TGAGTCA	cis-regulatory element involved in endosperm expression	Pepper
CaGH9B3	CA11g09950	GCCACT	cis-acting regulatory element related to meristem expression	Pepper
CaGH9B3	CA11g09950	GCCACT	cis-acting regulatory element related to meristem expression	Pepper
CaGH9B3	CA11g09950	GATGA(C/T)(A/G)TG(A/G)	cis-acting regulatory element involved in zein metabolism regulation	Pepper
CaGH9B3	CA11g09950	CGTCA	cis-acting regulatory element involved in the MeJA-responsiveness	Pepper
CaGH9B3	CA11g09950	CGTCA	cis-acting regulatory element involved in the MeJA-responsiveness	Pepper
CaGH9B3	CA11g09950	TGACG	cis-acting regulatory element involved in the MeJA-responsiveness	Pepper
CaGH9B3	CA11g09950	TGACG	cis-acting regulatory element involved in the MeJA-responsiveness	Pepper
CaGH9B3	CA11g09950	CACGTG	cis-acting regulatory element involved in light responsiveness	Pepper
CaGH9B3	CA11g09950	CACGTG	cis-acting regulatory element involved in light responsiveness	Pepper
CaGH9B3	CA11g09950	ACACGTGGC	cis-acting regulatory element involved in light responsiveness	Pepper
CaGH9B3	CA11g09950	TAACACGTAG	cis-acting regulatory element involved in light responsiveness	Pepper
CaGH9B3	CA11g09950	CACGTG	cis-acting regulatory element involved in light responsiveness	Pepper
CaGH9B3	CA11g09950	TAACACGTAG	cis-acting regulatory element involved in light responsiveness	Pepper
CaGH9B3	CA11g09950	CACGTG	cis-acting regulatory element involved in light responsiveness	Pepper
CaGH9B3	CA11g09950	CACGTC	cis-acting regulatory element involved in light responsiveness	Pepper
CaGH9B3	CA11g09950	AAACCA	cis-acting regulatory element essential for the anaerobic induction	Pepper
CaGH9B3	CA11g09950	AAACCA	cis-acting regulatory element essential for the anaerobic induction	Pepper
CaGH9B3	CA11g09950	GACACGTGGC	cis-acting element involved in the abscisic acid responsiveness	Pepper
CaGH9B3	CA11g09950	CACGTG	cis-acting element involved in the abscisic acid responsiveness	Pepper
CaGH9B3	CA11g09950	ACGTG	cis-acting element involved in the abscisic acid responsiveness	Pepper
CaGH9B3	CA11g09950	CACGTG	cis-acting element involved in the abscisic acid responsiveness	Pepper
CaGH9B3	CA11g09950	ACGTG	cis-acting element involved in the abscisic acid responsiveness	Pepper
CaGH9B3	CA11g09950	ACGTG	cis-acting element involved in the abscisic acid responsiveness	Pepper
CaGH9B3	CA11g09950	TATCCCA	cis-acting element involved in gibberellin-responsiveness	Pepper
CaGH9B3	CA11g09950	TATCCCA	cis-acting element involved in gibberellin-responsiveness	Pepper
CaGH9B3	CA11g09950	TATCCCA	cis-acting element involved in gibberellin-responsiveness	Pepper
NbGH9B3	Niben101Scf01184g16001	AAGGATAAGG	part of a light responsive element	Tobacco
NbGH9B3	Niben101Scf01184g16001	ACACGTTGT	part of a light responsive element	Tobacco
NbGH9B3	Niben101Scf01184g16001	ATAGATAA	part of a light responsive element	Tobacco
NbGH9B3	Niben101Scf01184g16001	TCTTAC	part of a light responsive element	Tobacco
NbGH9B3	Niben101Scf01184g16001	TCTTAC	part of a light responsive element	Tobacco
NbGH9B3	Niben101Scf01184g16001	TCTTAC	part of a light responsive element	Tobacco
NbGH9B3	Niben101Scf01184g16001	AGTAATCT	part of a conserved DNA module involved in light responsiveness	Tobacco
NbGH9B3	Niben101Scf01184g16001	ATTAAT	part of a conserved DNA module involved in light responsiveness	Tobacco
NbGH9B3	Niben101Scf01184g16001	ATTAAT	part of a conserved DNA module involved in light responsiveness	Tobacco
NbGH9B3	Niben101Scf01184g16001	ATTAAT	part of a conserved DNA module involved in light responsiveness	Tobacco
NbGH9B3	Niben101Scf01184g16001	AACCTAA	MYB binding site involved in light responsiveness	Tobacco
NbGH9B3	Niben101Scf01184g16001	CCTTTTG	gibberellin-responsive element	Tobacco
NbGH9B3	Niben101Scf01184g16001	CCTTTTG	gibberellin-responsive element	Tobacco
NbGH9B3	Niben101Scf01184g16001	CCTTTTG	gibberellin-responsive element	Tobacco
NbGH9B3	Niben101Scf01184g16001	CGTCA	cis-acting regulatory element involved in the MeJA-responsiveness	Tobacco
NbGH9B3	Niben101Scf01184g16001	TGACG	cis-acting regulatory element involved in the MeJA-responsiveness	Tobacco
NbGH9B3	Niben101Scf01184g16001	CACGAC	cis-acting regulatory element involved in light responsiveness	Tobacco
NbGH9B3	Niben101Scf01184g16001	CACGTT	cis-acting regulatory element involved in light responsiveness	Tobacco
NbGH9B3	Niben101Scf01184g16001	AAACCA	cis-acting regulatory element essential for the anaerobic induction	Tobacco
NbGH9B3	Niben101Scf01184g16001	AAACCA	cis-acting regulatory element essential for the anaerobic induction	Tobacco
NbGH9B3	Niben101Scf01184g16001	ACGTG	cis-acting element involved in the abscisic acid responsiveness	Tobacco
NbGH9B3	Niben101Scf01184g16001	CCGAAA	cis-acting element involved in low-temperature responsiveness	Tobacco
NbGH9B3	Niben101Scf01184g16001	CTAACGTATT	cis-acting element involved in light responsiveness	Tobacco
NbGH9B3	Niben101Scf01184g16001	ATAGAAATCAA	binding site of AT-rich DNA binding protein (ATBP-1)	Tobacco
PfGH9B3	Peinf101Scf00540g04024	GATAGGG	part of a light responsive element	Tobacco
PfGH9B3	Peinf101Scf00540g04024	TTACTTAA	part of a light responsive element	Tobacco
PfGH9B3	Peinf101Scf00540g04024	AACCTAA	MYB binding site involved in light responsiveness	Tobacco
PfGH9B3	Peinf101Scf00540g04024	CCTTTTG	gibberellin-responsive element	Tobacco
PfGH9B3	Peinf101Scf00540g04024	CCTTTTG	gibberellin-responsive element	Tobacco
PfGH9B3	Peinf101Scf00540g04024	GCCACT	cis-acting regulatory element related to meristem expression	Tobacco
PfGH9B3	Peinf101Scf00540g04024	GTTGACGTGA	cis-acting regulatory element involved in zein metabolism regulation	Tobacco
PfGH9B3	Peinf101Scf00540g04024	GATGACATGG	cis-acting regulatory element involved in zein metabolism regulation	Tobacco
PfGH9B3	Peinf101Scf00540g04024	TGACG	cis-acting regulatory element involved in the MeJA-responsiveness	Tobacco
PfGH9B3	Peinf101Scf00540g04024	CGTCA	cis-acting regulatory element involved in the MeJA-responsiveness	Tobacco
PfGH9B3	Peinf101Scf00540g04024	AAACCA	cis-acting regulatory element essential for the anaerobic induction	Tobacco
PfGH9B3	Peinf101Scf00540g04024	AAACCA	cis-acting regulatory element essential for the anaerobic induction	Tobacco
PfGH9B3	Peinf101Scf00540g04024	AAACCA	cis-acting regulatory element essential for the anaerobic induction	Tobacco
PfGH9B3	Peinf101Scf00540g04024	AAACCA	cis-acting regulatory element essential for the anaerobic induction	Tobacco
PfGH9B3	Peinf101Scf00540g04024	TATCCCA	cis-acting element involved in gibberellin-responsiveness	Tobacco
PfGH9B3	Peinf101Scf00540g04024	(T/C)C(T/C)AACGG(T/C)(T/C)A	cis-acting element involved in cell cycle regulation	Tobacco
PfGH9B3	PGSC0003DMT400021687	TCTTAC	part of a light responsive element	Potato
PfGH9B3	PGSC0003DMT400021687	CCACGTGGC	part of a light responsive element	Potato
PfGH9B3	PGSC0003DMT400021687	ATTAAT	part of a conserved DNA module involved in light responsiveness	Potato
PfGH9B3	PGSC0003DMT400021687	ATTAAT	part of a conserved DNA module involved in light responsiveness	Potato
PfGH9B3	PGSC0003DMT400021687	AACCTAA	MYB binding site involved in light responsiveness	Potato
PfGH9B3	PGSC0003DMT400021687	aaaAaaC(G/C)GTTA	MYB binding site involved in flavonoid biosynthetic genes regulation	Potato
PfGH9B3	PGSC0003DMT400021687	CAACTG	MYB binding site involved in drought-inducibility	Potato
PfGH9B3	PGSC0003DMT400021687	CGTCA	cis-acting regulatory element involved in the MeJA-responsiveness	Potato
PfGH9B3	PGSC0003DMT400021687	TGACG	cis-acting regulatory element involved in the MeJA-responsiveness	Potato
PfGH9B3	PGSC0003DMT400021687	TACGTG	cis-acting regulatory element involved in light responsiveness	Potato
PfGH9B3	PGSC0003DMT400021687	CTTCCACGTGGCA	cis-acting regulatory element involved in light responsiveness	Potato
PfGH9B3	PGSC0003DMT400021687	GCCACGTGGA	cis-acting regulatory element involved in light responsiveness	Potato
PfGH9B3	PGSC0003DMT400021687	CACGTG	cis-acting regulatory element involved in light responsiveness	Potato
PfGH9B3	PGSC0003DMT400021687	CACGTT	cis-acting regulatory element involved in light responsiveness	Potato
PfGH9B3	PGSC0003DMT400021687	CACGTT	cis-acting regulatory element involved in light responsiveness	Potato
PfGH9B3	PGSC0003DMT400021687	TCCACATGGCA	cis-acting regulatory element involved in light responsiveness	Potato
PfGH9B3	PGSC0003DMT400021687	CACGTG	cis-acting regulatory element involved in light responsiveness	Potato
PfGH9B3	PGSC0003DMT400021687	AAACCA	cis-acting regulatory element essential for the anaerobic induction	Potato
PfGH9B3	PGSC0003DMT400021687	AAACCA	cis-acting regulatory element essential for the anaerobic induction	Potato
PfGH9B3	PGSC0003DMT400021687	ACGTG	cis-acting element involved in the abscisic acid responsiveness	Potato
PfGH9B3	PGSC0003DMT400021687	GCAACGTGTC	cis-acting element involved in the abscisic acid responsiveness	Potato
PfGH9B3	PGSC0003DMT400021687	ACGTG	cis-acting element involved in the abscisic acid responsiveness	Potato
PfGH9B3	PGSC0003DMT400021687	TACGTGTC	cis-acting element involved in the abscisic acid responsiveness	Potato
PfGH9B3	PGSC0003DMT400021687	ACGTG	cis-acting element involved in the abscisic acid responsiveness	Potato
PfGH9B3	PGSC0003DMT400021687	CACGTG	cis-acting element involved in the abscisic acid responsiveness	Potato
PfGH9B3	PGSC0003DMT400021687	ACGTG	cis-acting element involved in the abscisic acid responsiveness	Potato
PfGH9B3	PGSC0003DMT400021687	CCATCTTTTT	cis-acting element involved in salicylic acid responsiveness	Potato
PfGH9B3	PGSC0003DMT400021687	GACACGTATG	cis-acting element involved in light responsiveness	Potato
SmGH9B3	SMEL_000g075970.1.01	TTACTTAA	part of a light responsive element	Eggplant
SmGH9B3	SMEL_000g075970.1.01	cCATATCCAAT	part of a light responsive element	Eggplant
SmGH9B3	SMEL_000g075970.1.01	GATAGGA	part of a light responsive element	Eggplant
SmGH9B3	SMEL_000g075970.1.01	GATAGGA	part of a light responsive element	Eggplant
SmGH9B3	SMEL_000g075970.1.01	CTTTATCA	part of a light responsive element	Eggplant
SmGH9B3	SMEL_000g075970.1.01	TCTTAC	part of a light responsive element	Eggplant
SmGH9B3	SMEL_000g075970.1.01	ATTAAT	part of a conserved DNA module involved in light responsiveness	Eggplant
SmGH9B3	SMEL_000g075970.1.01	ATTAAT	part of a conserved DNA module involved in light responsiveness	Eggplant
SmGH9B3	SMEL_000g075970.1.01	ATTAAT	part of a conserved DNA module involved in light responsiveness	Eggplant
SmGH9B3	SMEL_000g075970.1.01	ATTAAT	part of a conserved DNA module involved in light responsiveness	Eggplant
SmGH9B3	SMEL_000g075970.1.01	ATTAAT	part of a conserved DNA module involved in light responsiveness	Eggplant
SmGH9B3	SMEL_000g075970.1.01	CCTTTTG	gibberellin-responsive element	Eggplant
SmGH9B3	SMEL_000g075970.1.01	CCTTTTG	gibberellin-responsive element	Eggplant
SmGH9B3	SMEL_000g075970.1.01	TGACG	cis-acting regulatory element involved in the MeJA-responsiveness	Eggplant
SmGH9B3	SMEL_000g075970.1.01	CGTCA	cis-acting regulatory element involved in the MeJA-responsiveness	Eggplant
SmGH9B3	SMEL_000g075970.1.01	AAACCA	cis-acting regulatory element essential for the anaerobic induction	Eggplant
SmGH9B3	SMEL_000g075970.1.01	TACGGTC	cis-acting element involved in the abscisic acid responsiveness	Eggplant
SmGH9B3	SMEL_000g075970.1.01	CCATCTTTTT	cis-acting element involved in salicylic acid responsiveness	Eggplant
SmGH9B3	SMEL_000g075970.1.01	CCATCTTTTT	cis-acting element involved in salicylic acid responsiveness	Eggplant
SmGH9B3	SMEL_000g075970.1.01	TTCGACCATCTT	cis-acting element involved in salicylic acid responsiveness	Eggplant
SmGH9B3	SMEL_000g075970.1.01	CTAACGTATT	cis-acting element involved in light responsiveness	Eggplant
SmGH9B3	SMEL_004g203860.1.01	TCTTAC	part of a light responsive element	Eggplant
SmGH9B3	SMEL_004g203860.1.01	cCATATCCAAT	part of a light responsive element	Eggplant
SmGH9B3	SMEL_004g203860.1.01	CTTTATCA	part of a light responsive element	Eggplant
SmGH9B3	SMEL_004g203860.1.01	GATAGGA	part of a light responsive element	Eggplant
SmGH9B3	SMEL_004g203860.1.01	GATAGGA	part of a light responsive element	Eggplant
SmGH9B3	SMEL_004g203860.1.01	TTACTTAA	part of a light responsive element	Eggplant
SmGH9B3	SMEL_004g203860.1.01	ATTAAT	part of a conserved DNA module involved in light responsiveness	Eggplant
SmGH9B3	SMEL_004g203860.1.01	ATTAAT	part of a conserved DNA module involved in light responsiveness	Eggplant
SmGH9B3	SMEL_004g203860.1.01	ATTAAT	part of a conserved DNA module involved in light responsiveness	Eggplant
SmGH9B3	SMEL_004g203860.1.01	ATTAAT	part of a conserved DNA module involved in light responsiveness	Eggplant
SmGH9B3	SMEL_004g203860.1.01	ATTAAT	part of a conserved DNA module involved in light responsiveness	Eggplant
SmGH9B3	SMEL_004g203860.1.01	CCTTTTG	gibberellin-responsive element	Eggplant
SmGH9B3	SMEL_004g203860.1.01	CCTTTTG	gibberellin-responsive element	Eggplant
SmGH9B3	SMEL_004g203860.1.01	TGACG	cis-acting regulatory element involved in the MeJA-responsiveness	Eggplant
SmGH9B3	SMEL_004g203860.1.01	CGTCA	cis-acting regulatory element involved in the MeJA-responsiveness	Eggplant
SmGH9B3	SMEL_004g203860.1.01	AAACCA	cis-acting regulatory element essential for the anaerobic induction	Eggplant
SmGH9B3	SMEL_004g203860.1.01	TACGGTC	cis-acting element involved in the abscisic acid responsiveness	Eggplant
SmGH9B3	SMEL_004g203860.1.01	TTCGACCATCTT	cis-acting element involved in salicylic acid responsiveness	Eggplant
SmGH9B3	SMEL_004g203860.1.01	CCATCTTTTT	cis-acting element involved in salicylic acid responsiveness	Eggplant
SmGH9B3	SMEL_004g203860.1.01	CCATCTTTTT	cis-acting element involved in salicylic acid responsiveness	Eggplant
SmGH9B3	SMEL_004g203860.1.01	CTAACGTATT	cis-acting element involved in light responsiveness	Eggplant
SlGH9B3	Solyc11g040340.3.1	TCTTAC	part of a light responsive element	Tomato
SlGH9B3	Solyc11g040340.3.1	TCTTAC	part of a light responsive element	Tomato
SlGH9B3	Solyc11g040340.3.1	ATAGATAA	part of a light responsive element	Tomato
SlGH9B3	Solyc11g040340.3.1	ATTAAT	part of a conserved DNA module involved in light responsiveness	Tomato
SlGH9B3	Solyc11g040340.3.1	ATTAAT	part of a conserved DNA module involved in light responsiveness	Tomato
SlGH9B3	Solyc11g040340.3.1	ATTAAT	part of a conserved DNA module involved in light responsiveness	Tomato
SlGH9B3	Solyc11g040340.3.1	ATTAAT	part of a conserved DNA module involved in light responsiveness	Tomato
SlGH9B3	Solyc11g040340.3.1	ATTAAT	part of a conserved DNA module involved in light responsiveness	Tomato
SlGH9B3	Solyc11g040340.3.1	ATTAAT	part of a conserved DNA module involved in light responsiveness	Tomato
SlGH9B3	Solyc11g040340.3.1	AATCTAATCC	part of a conserved DNA module involved in light responsiveness	Tomato
SlGH9B3	Solyc11g040340.3.1	CAACGG	MYBHv1 binding site	Tomato
SlGH9B3	Solyc11g040340.3.1	AACCTAA	MYB binding site involved in light responsiveness	Tomato
SlGH9B3	Solyc11g040340.3.1	CAACTG	MYB binding site involved in drought-inducibility	Tomato
SlGH9B3	Solyc11g040340.3.1	GGTTAA	light responsive element	Tomato
SlGH9B3	Solyc11g040340.3.1	TAACAAACTCCA	involved in endosperm-specific negative expression	Tomato
SlGH9B3	Solyc11g040340.3.1	TGACG	cis-acting regulatory element involved in the MeJA-responsiveness	Tomato
SlGH9B3	Solyc11g040340.3.1	TGACG	cis-acting regulatory element involved in the MeJA-responsiveness	Tomato
SlGH9B3	Solyc11g040340.3.1	CGTCA	cis-acting regulatory element involved in the MeJA-responsiveness	Tomato
SlGH9B3	Solyc11g040340.3.1	CGTCA	cis-acting regulatory element involved in the MeJA-responsiveness	Tomato
SlGH9B3	Solyc11g040340.3.1	CACGTC	cis-acting regulatory element involved in light responsiveness	Tomato
SlGH9B3	Solyc11g040340.3.1	AAACCA	cis-acting regulatory element essential for the anaerobic induction	Tomato
SlGH9B3	Solyc11g040340.3.1	AAACCA	cis-acting regulatory element essential for the anaerobic induction	Tomato
SlGH9B3	Solyc11g040340.3.1	AAACCA	cis-acting regulatory element essential for the anaerobic induction	Tomato
SlGH9B3	Solyc11g040340.3.1	ACGTG	cis-acting element involved in the abscisic acid responsiveness	Tomato
SlGH9B3	Solyc11g040340.3.1	CCATCTTTTT	cis-acting element involved in salicylic acid responsiveness	Tomato
SlGH9B3	Solyc11g040340.3.1	GTTTTCTTAC	cis-acting element involved in defense and stress responsiveness	Tomato
