# Supplementary material for: Systematic Analysis of the Grafting-Related Glucanase-Encoding GH9 Family Genes in Pepper, Tomato and Tobacco
Source: Plants (Basel). 2022 Aug 11;11(16):2092. doi: 10.3390/plants11162092 (PMC9414958; doi:10.3390/plants11162092)
Supplement: Supplementary file 1 [file plants-11-02092-s001.zip › Table S4.xlsx]

## Sheet: Co-expression TF of NBGH9B3
Table S4. Co-expressed transcription factors
GeneID	Weighted value	annotation
Niben101Scf00144g04001.1	0.425228	B3
Niben101Scf00163g22002.1	0.382312	AP2/ERF-ERF
Niben101Scf00341g02007.1	0.250115	NF-YB
Niben101Scf00428g09009.1	0.338655	AP2/ERF-ERF
Niben101Scf00445g02005.1	0.4423	NAC
Niben101Scf00868g00005.1	0.404302	HSF
Niben101Scf00885g20004.1	0.397309	B3-ARF
Niben101Scf00996g04023.1	0.433139	WRKY
Niben101Scf01141g00004.1	0.219417	bHLH
Niben101Scf01142g04009.1	0.43084	AP2/ERF-ERF
Niben101Scf01200g04003.1	0.214169	bHLH
Niben101Scf01218g00007.1	0.29675	AUX/IAA
Niben101Scf01326g07001.1	0.440731	HB-HD-ZIP
Niben101Scf01374g14004.1	0.42997	AUX/IAA
Niben101Scf01507g00004.1	0.420484	WRKY
Niben101Scf01696g04006.1	0.410751	AUX/IAA
Niben101Scf01727g05001.1	0.259288	bHLH
Niben101Scf01812g04009.1	0.269207	bZIP
Niben101Scf01903g02006.1	0.391395	bHLH
Niben101Scf01940g00011.1	0.411879	Tify
Niben101Scf02282g01014.1	0.421714	GNAT
Niben101Scf02540g00013.1	0.428856	AP2/ERF-AP2
Niben101Scf02738g03013.1	0.378514	C2C2-CO-like
Niben101Scf02868g02003.1	0.326043	C2C2-CO-like
Niben101Scf02911g02012.1	0.408979	GARP-G2-like
Niben101Scf03204g02006.1	0.405334	NAC
Niben101Scf03239g00001.1	0.358257	WRKY
Niben101Scf03548g02037.1	0.418654	AP2/ERF-ERF
Niben101Scf03551g00007.1	0.247847	C2C2-Dof
Niben101Scf03614g00004.1	0.384159	C2C2-GATA
Niben101Scf03660g01001.1	0.360488	MYB-related
Niben101Scf03850g01005.1	0.277721	AP2/ERF-ERF
Niben101Scf03969g05020.1	0.383664	LOB
Niben101Scf04117g00003.1	0.223244	LOB
Niben101Scf04133g02029.1	0.365704	NAC
Niben101Scf04740g00007.1	0.231263	SBP
Niben101Scf05017g06021.1	0.394813	MYB
Niben101Scf05372g05016.1	0.424841	LOB
Niben101Scf05584g00005.1	0.424054	WRKY
Niben101Scf05584g02016.1	0.412058	bZIP
Niben101Scf05694g00003.1	0.315176	NF-YA
Niben101Scf05736g00001.1	0.398228	MYB-related
Niben101Scf05937g03001.1	0.270981	LOB
Niben101Scf06769g01010.1	0.271851	HSF
Niben101Scf07365g00017.1	0.373965	bHLH
Niben101Scf07850g02002.1	0.425864	B3
Niben101Scf08157g02006.1	0.39516	Others
Niben101Scf08546g05002.1	0.276997	AP2/ERF-ERF
Niben101Scf10169g00004.1	0.414168	AP2/ERF-ERF
Niben101Scf10650g02001.1	0.380046	AUX/IAA
Niben101Scf10866g02011.1	0.426633	WRKY
Niben101Scf12039g00002.1	0.473623	bZIP
Niben101Scf13036g00009.1	0.416314	HSF
Niben101Scf13640g01002.1	0.424252	GARP-G2-like
Niben101Scf15286g00034.1	0.408626	HB-HD-ZIP
Niben101Scf15744g00003.1	0.361208	bZIP
Niben101Scf28036g00001.1	0.393201	Tify
Niben101Scf38945g00001.1	0.422968	bZIP
