# Supplementary material for: Systematic Analysis of the Grafting-Related Glucanase-Encoding GH9 Family Genes in Pepper, Tomato and Tobacco
Source: Plants (Basel). 2022 Aug 11;11(16):2092. doi: 10.3390/plants11162092 (PMC9414958; doi:10.3390/plants11162092)
Supplement: Supplementary file 1 [file plants-11-02092-s001.zip › Table S5.xlsx]

## Sheet: Sheet1
Table S5. Duplication events of NbGH9 in tobacco
Event ID	Duplication pairs
1	NbGH9C7, NbGH9C3, NbGH9C6, NbGH9C8
1	NbGH9C7, NbGH9C3
1	NbGH9C6,NbGH9C8
2	NbGH9B13b, NbGH9B7b, NbGH9A1a
2	NbGH9B7b,NbGH9A1a
3	NbGH9A3d, NbGH9A3c,NbGH9B13a
3	NbGH9A3c,NbGH9B13a
4	NbGH9C1, NbGH9C5
5	NbGH9B9, NbGH9B7a
6	NbGH9B18, NbGH9A2h
7	NbGH9C4,NbGH9A4
8	NbGH9B15, NbGH9A2e
9	NbGH9B5, NbGH9A2f
10	NbGH9A3a, NbGH9A2g
11	NbGH9A2d, NbGH9A3b
12	NbGH9B14, NbGH9B16
Note: Among each envnts the leftmost side gene is the ancient one.
