# Supplementary material for: Systematic Analysis of the Grafting-Related Glucanase-Encoding GH9 Family Genes in Pepper, Tomato and Tobacco
Source: Plants (Basel). 2022 Aug 11;11(16):2092. doi: 10.3390/plants11162092 (PMC9414958; doi:10.3390/plants11162092)
Supplement: Supplementary file 1 [file plants-11-02092-s001.zip › Table S6.xlsx]

## Sheet: Sheet1
Table S6. qRT-PCR primer
Gene ID	Primer sequence (5'-3')
Pepper GH9B3(CA11g09950)	F: CCTTGGGAGCCAATGATGTACCAG
	R: CTGAGACCAAGAGGCTTCCACAG
Pepper UBI3(GenBank accession no. AY486137.1)	F: TGTCCATCTGCTCTCTGTTG
	R: CACCCCAAGCACAATAAGAC
Tobacco GH9B3 (Niben101Scf01184g16001)	F: CCCTCGAAGAGTTCACCACAG
	R: GCAGGCTCTGAATGACTATAATCTG
Tobacco EF1a (GenBank accession no. AF120093.1)	F: AGCTTCACCTCCCAGGTCATC
	R: AGAACGCCTGTCAATCTTGG
